# Supplementary material for: Modelling the association between COVID-19 transmissibility and D614G substitution in SARS-CoV-2 spike protein: using the surveillance data in California as an example
Source: Theor Biol Med Model. 2021 Mar 9;18:10. doi: 10.1186/s12976-021-00140-3 (PMC7941367; doi:10.1186/s12976-021-00140-3)
Supplement: Supplementary file 1 — Additional file 1:. [file 12976_2021_140_MOESM1_ESM.zip]

Archive with 2 entries (2 files):
- [supp]_SARS-CoV-2_GISAID_source_table.txt
- Appendix_dataset_acknowledgement_table.xlsx
