# Supplementary material for: Modelling the association between COVID-19 transmissibility and D614G substitution in SARS-CoV-2 spike protein: using the surveillance data in California as an example
Source: Theor Biol Med Model. 2021 Mar 9;18:10. doi: 10.1186/s12976-021-00140-3 (PMC7941367; doi:10.1186/s12976-021-00140-3)
Supplement: Supplementary file 1 — Additional file 1:. [file 12976_2021_140_MOESM1_ESM.zip › Appendix_dataset_acknowledgement_table.xlsx]

## Sheet: Sheet1
We gratefully acknowledge the authors, originating and submitting laboratories of the sequences from GISAID’s EpiFlu™ Database on which this research is based. The list is detailed below.
All submitters of data may be contacted directly via www.gisaid.org
Accession ID	Virus name	Location	Collection date	Originating lab	Submitting lab	Authors	Used in this study
EPI_ISL_406034	hCoV-19/USA/CA1/2020	North America / USA / California / Los Angeles	2020-01-23	California Department of Public Health	Pathogen Discovery, Respiratory Viruses Branch, Division of Viral Diseases, Centers for Dieases Control and Prevention	Anna Uehara, Krista Queen, Ying Tao, Yan Li, Clinton R. Paden, Jing Zhang, Xiaoyan Lu, Brian Lynch, Senthil Kumar K. Sakthivel, Brett L. Whitaker, Shifaq Kamili, Lijuan Wang, Janna' R. Murray, Susan I. Gerber, Stephen Lindstrom, Suxiang Tong	Y
EPI_ISL_406036	hCoV-19/USA/CA2/2020	North America / USA / California / Orange County	2020-01-22	California Department of Public Health	Pathogen Discovery, Respiratory Viruses Branch, Division of Viral Diseases, Centers for Dieases Control and Prevention	Anna Uehara, Krista Queen, Ying Tao, Yan Li, Clinton R. Paden, Jing Zhang, Xiaoyan Lu, Brian Lynch, Senthil Kumar K. Sakthivel, Brett L. Whitaker, Shifaq Kamili, Lijuan Wang, Janna' R. Murray, Susan I. Gerber, Stephen Lindstrom, Suxiang Tong	Y
EPI_ISL_408008	hCoV-19/USA/CA3/2020	North America / USA / California	2020-01-29	California Department of Health	Pathogen Discovery, Respiratory Viruses Branch, Division of Viral Diseases, Centers for Disease Control and Prevention	Krista Queen, Jing Zhang, Yan Li, Ying Tao, Anna Uehara, Clinton Paden, Xiaoyan Lu, Brian Lynch, Senthil Kumar K. Sakthivel, Brett L. Whitaker, Shifaq Kamili, Lijuan Wang, Janna' R. Murray, Susan I. Gerber, Stephen Lindstrom, Suxiang Tong	Y
EPI_ISL_408009	hCoV-19/USA/CA4/2020	North America / USA / California	2020-01-29	California Department of Health	Pathogen Discovery, Respiratory Viruses Branch, Division of Viral Diseases, Centers for Dieases Control and Prevention	Krista Queen, Jing Zhang, Yan Li, Ying Tao, Anna Uehara, Clinton Paden, Xiaoyan Lu, Brian Lynch, Senthil Kumar K. Sakthivel, Brett L. Whitaker, Shifaq Kamili, Lijuan Wang, Janna' R. Murray, Susan I. Gerber, Stephen Lindstrom, Suxiang Tong	Y
EPI_ISL_408010	hCoV-19/USA/CA5/2020	North America / USA / California	2020-01-29	California Department of Health	Pathogen Discovery, Respiratory Viruses Branch, Division of Viral Diseases, Centers for Dieases Control and Prevention	Ying Tao, Krista Queen, Jing Zhang, Yan Li, Anna Uehara, Clinton Paden, Xiaoyan Lu, Brian Lynch, Senthil Kumar K. Sakthivel, Brett L. Whitaker, Shifaq Kamili, Lijuan Wang, Janna' R. Murray, Susan I. Gerber, Stephen Lindstrom, Suxiang Tong	Y
EPI_ISL_410044	hCoV-19/USA/CA6/2020	North America / USA / California	2020-01-27	California Department of Public Health	Pathogen Discovery, Respiratory Viruses Branch, Division of Viral Diseases, Centers for Dieases Control and Prevention	Jing Zhang, Krista Queen, Yan Li, Ying Tao, Anna Uehara, Clinton R. Paden, Xiaoyan Lu, Brian Lynch, Senthil Kumar K. Sakthivel, Brett L. Whitaker, Shifaq Kamili, Lijuan Wang, Janna' R. Murray, Susan I. Gerber, Stephen Lindstrom, Suxiang Tong	Y
EPI_ISL_411954	hCoV-19/USA/CA7/2020	North America / USA / California	2020-02-06	California Department of Public Health	Pathogen Discovery, Respiratory Viruses Branch, Division of Viral Diseases, Centers for Dieases Control and Prevention	Krista Queen, Anna Uehara, Jing Zhang, Yan Li, Ying Tao, Clinton R. Paden, Haibin Wang, Shifaq Kamili, Xiaoyan Lu, Brian Lynch, Senthil Kumar K. Sakthivel, Brett L. Whitaker, Lijuan Wang, Janna' R. Murray, Susan I. Gerber, Stephen Lindstrom, Suxiang Tong	Y
EPI_ISL_411955	hCoV-19/USA/CA8/2020	North America / USA / California	2020-02-10	California Department of Public Health	Pathogen Discovery, Respiratory Viruses Branch, Division of Viral Diseases, Centers for Dieases Control and Prevention	Krista Queen, Anna Uehara, Jing Zhang, Yan Li, Ying Tao, Clinton R. Paden, Haibin Wang, Shifaq Kamili, Xiaoyan Lu, Brian Lynch, Senthil Kumar K. Sakthivel, Brett L. Whitaker, Lijuan Wang, Janna' R. Murray, Susan I. Gerber, Stephen Lindstrom, Suxiang Tong	Y
EPI_ISL_412862	hCoV-19/USA/CA9/2020	North America / USA / California / Solano	2020-02-23	California Department of Public Health	Pathogen Discovery, Respiratory Viruses Branch, Division of Viral Diseases, Centers for Disease Control and Prevention	Krista Queen, Anna Uehara, Jing Zhang, Yan Li, Ying Tao, Clinton R. Paden, Haibin Wang, Shifaq Kamili, Xiaoyan Lu, Brian Lynch, Senthil Kumar K. Sakthivel, Brett L. Whitaker, Lijuan Wang, Janna' R. Murray, Jasmine Padilla, Justin Lee, Susan I. Gerber, Stephen Lindstrom, Suxiang Tong	Y
EPI_ISL_413557	hCoV-19/USA/CA-CDPH-UC1/2020	North America / USA / California / Sonoma County	2020-02-28	California Department of Public Health	Chiu Laboratory, University of California, San Francisco	Xianding Deng, Scot Federman, Chao-Yang Pan, Hugo Guevara,Wei Gu, Debra A. Wadford, and Charles Y. Chiu	Y
EPI_ISL_413558	hCoV-19/USA/CA-CDPH-UC2/2020	North America / USA / California / Solano County	2020-02-27	California Department of Public Health	Chiu Laboratory, University of California, San Francisco	Xianding Deng, Scot Federman, Chao-Yang Pan, Hugo Guevara,Wei Gu, Debra A. Wadford, and Charles Y. Chiu	Y
EPI_ISL_413559	hCoV-19/USA/CA-CDPH-UC3/2020	North America / USA / California / Solano County	2020-02-27	California Department of Public Health	Chiu Laboratory, University of California, San Francisco	Xianding Deng, Scot Federman, Chao-Yang Pan, Hugo Guevara,Wei Gu, Debra A. Wadford, and Charles Y. Chiu	Y
EPI_ISL_413561	hCoV-19/USA/CA-CDPH-UC4/2020	North America / USA / California / Solano County	2020-02-27	California Department of Public Health	Chiu Laboratory, University of California, San Francisco	Xianding Deng, Scot Federman, Chao-Yang Pan, Hugo Guevara,Wei Gu, Debra A. Wadford, and Charles Y. Chiu	Y
EPI_ISL_413922	hCoV-19/USA/CA-CDPH-UC5/2020	North America / USA / California / Grand Princess cruise ship	2020-03-05	California Department of Public Health	Chiu Laboratory, University of California, San Francisco	Xianding Deng, Scot Federman, Chao-Yang Pan, Hugo Guevara,Wei Gu, Debra A. Wadford, and Charles Y. Chiu	N
EPI_ISL_413924	hCoV-19/USA/CA-CDPH-UC6/2020	North America / USA / California / Grand Princess cruise ship	2020-03-05	California Department of Public Health	Chiu Laboratory, University of California, San Francisco	Xianding Deng, Scot Federman, Chao-Yang Pan, Hugo Guevara,Wei Gu, Debra A. Wadford, and Charles Y. Chiu	N
EPI_ISL_413925	hCoV-19/USA/CA-CDPH-UC7/2020	North America / USA / California / Grand Princess cruise ship	2020-03-05	California Department of Public Health	Chiu Laboratory, University of California, San Francisco	Xianding Deng, Scot Federman, Chao-Yang Pan, Hugo Guevara,Wei Gu, Debra A. Wadford, and Charles Y. Chiu	N
EPI_ISL_413926	hCoV-19/USA/CA-CDPH-UC8/2020	North America / USA / California / Grand Princess cruise ship	2020-03-05	California Department of Public Health	Chiu Laboratory, University of California, San Francisco	Xianding Deng, Scot Federman, Chao-Yang Pan, Hugo Guevara,Wei Gu, Debra A. Wadford, and Charles Y. Chiu	Y
EPI_ISL_413928	hCoV-19/USA/CA-CDPH-UC9/2020	North America / USA / California / Grand Princess cruise ship	2020-03-05	California Department of Public Health	Chiu Laboratory, University of California, San Francisco	Xianding Deng, Scot Federman, Chao-Yang Pan, Hugo Guevara,Wei Gu, Debra A. Wadford, and Charles Y. Chiu	N
EPI_ISL_413930	hCoV-19/USA/CA-CDPH-UC10/2020	North America / USA / California / San Francisco	2020-03-05	California Department of Public Health	Chiu Laboratory_x000D_ UCSF-Abbott Viral Diagnostics and Discovery Center_x000D_ University of California, San Francisco	Xianding Deng, Scot Federman, Guixia Yu, Chao-Yang Pan, Hugo Guevara, Alicia Sotomayor-Gonzalez, Allan Gopez, Wei Gu, Steve Miller, Debra A. Wadford, and Charles Y. Chiu	N
EPI_ISL_413931	hCoV-19/USA/CA-CDPH-UC11/2020	North America / USA / California / Grand Princess cruise ship	2020-03-05	California Department of Public Health	Chiu Laboratory, University of California, San Francisco	Xianding Deng, Scot Federman, Chao-Yang Pan, Hugo Guevara,Wei Gu, Debra A. Wadford, and Charles Y. Chiu	N
EPI_ISL_414648	hCoV-19/USA/CA-PC101P/2020	North America / USA / California / San Diego County	2020-03-11	Andersen Lab, The Scripps Research Institute	Andersen Lab, The Scripps Research Institute	Mark Zeller, Catie Anderson, Emily Spender, Sarah Topol, Raphaelle Klitting, Refugio Robles-Sikisaka, Karthik Gangavarapu, Laura Nicholson, Kristian Andersen	Y
EPI_ISL_416457	hCoV-19/USA/CA-MG0987/2020	North America / USA / California / San Diego County	2020-03-18	Andersen Lab, The Scripps Research Institute	Andersen Lab, The Scripps Research Institute	Mark Zeller, Catie Anderson, Emily Spender, Sarah Topol, Raphaelle Klitting, Refugio Robles-Sikisaka, Karthik Gangavarapu, Laura Nicholson, Kristian Andersen	N
EPI_ISL_417316	hCoV-19/USA/CA-CDPH-UC12/2020	North America / USA / California / San Mateo County	2020-03-11	Chiu Laboratory, University of California, San Francisco	Chiu Laboratory, University of California, San Francisco	Xianding Deng, Scot Federman, Wei Gu, and Charles Y. Chiu	N
EPI_ISL_417317	hCoV-19/USA/CA-SCCPHD-UC13/2020	North America / USA / California / Santa Clara County	2020-03-02	Santa Clara County Public Health Department	Chiu Laboratory, University of California, San Francisco	Xianding Deng, Scot Federman, Wei Gu, Elsa Villarino, Brandon Bonin, Debra A. Wadford, and Charles Y. Chiu	Y
EPI_ISL_417318	hCoV-19/USA/CA-SCCPHD-UC14/2020	North America / USA / California / Santa Clara County	2020-02-29	Santa Clara County Public Health Department	Chiu Laboratory, University of California, San Francisco	Xianding Deng, Scot Federman, Wei Gu, Elsa Villarino, Brandon Bonin, Debra A. Wadford, and Charles Y. Chiu	Y
EPI_ISL_417319	hCoV-19/USA/CA-SCCPHD-UC15/2020	North America / USA / California / Santa Clara County	2020-03-05	Santa Clara County Public Health Department	Chiu Laboratory, University of California, San Francisco	Xianding Deng, Scot Federman, Wei Gu, Elsa Villarino, Brandon Bonin, Debra A. Wadford, and Charles Y. Chiu	Y
EPI_ISL_417320	hCoV-19/USA/CA-SCCPHD-UC16/2020	North America / USA / California / Santa Clara County	2020-03-04	Santa Clara County Public Health Department	Chiu Laboratory, University of California, San Francisco	Xianding Deng, Scot Federman, Wei Gu, Elsa Villarino, Brandon Bonin, Debra A. Wadford, and Charles Y. Chiu	N
EPI_ISL_417321	hCoV-19/USA/CA-SCCPHD-UC17/2020	North America / USA / California / Santa Clara County	2020-03-08	Santa Clara County Public Health Department	Chiu Laboratory, University of California, San Francisco	Xianding Deng, Scot Federman, Wei Gu, Elsa Villarino, Brandon Bonin, Debra A. Wadford, and Charles Y. Chiu	N
EPI_ISL_417322	hCoV-19/USA/CA-CDPH-UC18/2020	North America / USA / California / San Mateo County	2020-03-04	California Department of Public Health	Chiu Laboratory, University of California, San Francisco	Xianding Deng, Scot Federman, Chao-Yang Pan, Hugo Guevara,Wei Gu, Debra A. Wadford, and Charles Y. Chiu	N
EPI_ISL_417323	hCoV-19/USA/CA-CDPH-UC19/2020	North America / USA / California / Marin County	2020-03-04	California Department of Public Health	Chiu Laboratory, University of California, San Francisco	Xianding Deng, Scot Federman, Chao-Yang Pan, Hugo Guevara,Wei Gu, Debra A. Wadford, and Charles Y. Chiu	N
EPI_ISL_417324	hCoV-19/USA/CA-CDPH-UC20/2020	North America / USA / California / Solano County	2020-03-04	California Department of Public Health	Chiu Laboratory, University of California, San Francisco	Xianding Deng, Scot Federman, Chao-Yang Pan, Hugo Guevara,Wei Gu, Debra A. Wadford, and Charles Y. Chiu	Y
EPI_ISL_417325	hCoV-19/USA/CA-CDPH-UC21/2020	North America / USA / California / Solano County	2020-03-03	California Department of Public Health	Chiu Laboratory, University of California, San Francisco	Xianding Deng, Scot Federman, Chao-Yang Pan, Hugo Guevara,Wei Gu, Debra A. Wadford, and Charles Y. Chiu	N
EPI_ISL_417326	hCoV-19/USA/CA-CDPH-UC22/2020	North America / USA / California / Marin County	2020-03-04	California Department of Public Health	Chiu Laboratory, University of California, San Francisco	Xianding Deng, Scot Federman, Chao-Yang Pan, Hugo Guevara,Wei Gu, Debra A. Wadford, and Charles Y. Chiu	N
EPI_ISL_417327	hCoV-19/USA/CA-CDPH-UC23/2020	North America / USA / California / San Joaquin County	2020-03-09	California Department of Public Health	Chiu Laboratory, University of California, San Francisco	Xianding Deng, Scot Federman, Chao-Yang Pan, Hugo Guevara,Wei Gu, Debra A. Wadford, and Charles Y. Chiu	Y
EPI_ISL_417328	hCoV-19/USA/CA-CDPH-UC24/2020	North America / USA / California / Sacramento County	2020-03-07	California Department of Public Health	Chiu Laboratory, University of California, San Francisco	Xianding Deng, Scot Federman, Chao-Yang Pan, Hugo Guevara,Wei Gu, Debra A. Wadford, and Charles Y. Chiu	N
EPI_ISL_417329	hCoV-19/USA/CA-CDPH-UC25/2020	North America / USA / California / San Mateo County	2020-03-04	California Department of Public Health	Chiu Laboratory, University of California, San Francisco	Xianding Deng, Scot Federman, Chao-Yang Pan, Hugo Guevara,Wei Gu, Debra A. Wadford, and Charles Y. Chiu	Y
EPI_ISL_417330	hCoV-19/USA/CA-CDPH-UC26/2020	North America / USA / California / San Francisco County	2020-03-13	Chiu Laboratory, University of California, San Francisco	Chiu Laboratory, University of California, San Francisco	Xianding Deng, Scot Federman, Wei Gu, and Charles Y. Chiu	N
EPI_ISL_417331	hCoV-19/USA/CA-CDPH-UC27/2020	North America / USA / California / San Francisco County	2020-03-13	Chiu Laboratory, University of California, San Francisco	Chiu Laboratory, University of California, San Francisco	Xianding Deng, Scot Federman, Wei Gu, and Charles Y. Chiu	N
EPI_ISL_417332	hCoV-19/USA/CA-CDPH-UC28/2020	North America / USA / California / San Francisco County	2020-03-14	Chiu Laboratory, University of California, San Francisco	Chiu Laboratory, University of California, San Francisco	Xianding Deng, Scot Federman, Wei Gu, and Charles Y. Chiu	Y
EPI_ISL_417931	hCoV-19/USA/CA-CZB05/2020	North America / USA / California / San Francisco	2020-03-18	UCSF Clinical Microbiology Laboratory	Chan-Zuckerberg Biohub	Shaun Arevalo, Josh Batson, Olga Botvinnik, Gloria Castaneda, Angela Detweiler, David Dynerman, Samantha Hao, Jack Kamm, Amy Kistler, G. Renuka Kumar, Chaz Langelier, Lucy Li, Steve Miller, Lusajo Mwakibete, Norma Neff, Angela Pisco, Maira Phelps, Michelle Tan, Chunyu Zhao	N
EPI_ISL_417932	hCoV-19/USA/CA-CZB06/2020	North America / USA / California / San Francisco	2020-03-18	UCSF Clinical Microbiology Laboratory	Chan-Zuckerberg Biohub	Shaun Arevalo, Josh Batson, Olga Botvinnik, Gloria Castaneda, Angela Detweiler, David Dynerman, Samantha Hao, Jack Kamm, Amy Kistler, G. Renuka Kumar, Chaz Langelier, Lucy Li, Steve Miller, Lusajo Mwakibete, Norma Neff, Angela Pisco, Maira Phelps, Michelle Tan, Chunyu Zhao	Y
EPI_ISL_417933	hCoV-19/USA/CA-CZB07/2020	North America / USA / California / San Francisco	2020-03-18	UCSF Clinical Microbiology Laboratory	Chan-Zuckerberg Biohub	Shaun Arevalo, Josh Batson, Olga Botvinnik, Gloria Castaneda, Angela Detweiler, David Dynerman, Samantha Hao, Jack Kamm, Amy Kistler, G. Renuka Kumar, Chaz Langelier, Lucy Li, Steve Miller, Lusajo Mwakibete, Norma Neff, Angela Pisco, Maira Phelps, Michelle Tan, Chunyu Zhao	Y
EPI_ISL_417935	hCoV-19/USA/CA-CZB011a/2020	North America / USA / California / San Francisco	2020-03-18	UCSF Clinical Microbiology Laboratory	Chan-Zuckerberg Biohub	Shaun Arevalo, Josh Batson, Olga Botvinnik, Gloria Castaneda, Angela Detweiler, David Dynerman, Samantha Hao, Jack Kamm, Amy Kistler, G. Renuka Kumar, Chaz Langelier, Lucy Li, Steve Miller, Lusajo Mwakibete, Norma Neff, Angela Pisco, Maira Phelps, Michelle Tan, Chunyu Zhao	Y
EPI_ISL_417937	hCoV-19/USA/CA-CZB013/2020	North America / USA / California / San Francisco	2020-03-18	UCSF Clinical Microbiology Laboratory	Chan-Zuckerberg Biohub	Shaun Arevalo, Josh Batson, Olga Botvinnik, Gloria Castaneda, Angela Detweiler, David Dynerman, Samantha Hao, Jack Kamm, Amy Kistler, G. Renuka Kumar, Chaz Langelier, Lucy Li, Steve Miller, Lusajo Mwakibete, Norma Neff, Angela Pisco, Maira Phelps, Michelle Tan, Chunyu Zhao	N
EPI_ISL_417938	hCoV-19/USA/CA-CZB014/2020	North America / USA / California / San Francisco	2020-03-18	UCSF Clinical Microbiology Laboratory	Chan-Zuckerberg Biohub	Shaun Arevalo, Josh Batson, Olga Botvinnik, Gloria Castaneda, Angela Detweiler, David Dynerman, Samantha Hao, Jack Kamm, Amy Kistler, G. Renuka Kumar, Chaz Langelier, Lucy Li, Steve Miller, Lusajo Mwakibete, Norma Neff, Angela Pisco, Maira Phelps, Michelle Tan, Chunyu Zhao	Y
EPI_ISL_417939	hCoV-19/USA/CA-CZB015a/2020	North America / USA / California / San Francisco	2020-03-18	UCSF Clinical Microbiology Laboratory	Chan-Zuckerberg Biohub	Shaun Arevalo, Josh Batson, Olga Botvinnik, Gloria Castaneda, Angela Detweiler, David Dynerman, Samantha Hao, Jack Kamm, Amy Kistler, G. Renuka Kumar, Chaz Langelier, Lucy Li, Steve Miller, Lusajo Mwakibete, Norma Neff, Angela Pisco, Maira Phelps, Michelle Tan, Chunyu Zhao	N
EPI_ISL_418865	hCoV-19/USA/CA-CDPH-UC10-2/2020	North America / USA / California / Grand Princess Cruise Ship	2020-03-05	California Department of Public Health	University of California, San Francisco	Xianding Deng, Scot Federman, Chao-Yang Pan, Hugo Guevara,Wei Gu, Debra A. Wadford, and Charles Y. Chiu	N
EPI_ISL_419554	hCoV-19/USA/CA_2602/2020	North America / USA / California	2020-02-26	California Department of Public Health	Pathogen Discovery, Respiratory Viruses Branch, Division of Viral Diseases, Centers for Disease Control and Prevention	Ying Tao, Jing Zhang, Krista Queen, Anna Uehara, Clinton R. Paden, Yan Li, Haibin Wang, Jasmine Padilla, Justin Lee, Suxiang Tong	Y
EPI_ISL_428990	hCoV-19/USA/CA-CZB0104/2020	North America / USA / California / San Francisco	2020-03-28	UCSF Clinical Microbiology Laboratory	Chan-Zuckerberg Biohub	CZB Cliahub Consortium	N
EPI_ISL_428991	hCoV-19/USA/CA-CZB071/2020	North America / USA / California / San Francisco	2020-03-28	UCSF Clinical Microbiology Laboratory	Chan-Zuckerberg Biohub	CZB Cliahub Consortium	Y
EPI_ISL_428992	hCoV-19/USA/CA-CZB0138/2020	North America / USA / California / San Francisco	2020-04-08	UCSF Clinical Microbiology Laboratory	Chan-Zuckerberg Biohub	CZB Cliahub Consortium	N
EPI_ISL_428993	hCoV-19/USA/CA-CZB0157/2020	North America / USA / California / San Francisco	2020-04-08	UCSF Clinical Microbiology Laboratory	Chan-Zuckerberg Biohub	CZB Cliahub Consortium	N
EPI_ISL_428994	hCoV-19/USA/CA-CZB0703/2020	North America / USA / California / San Francisco	2020-03-23	UCSF Clinical Microbiology Laboratory	Chan-Zuckerberg Biohub	CZB Cliahub Consortium	Y
EPI_ISL_428995	hCoV-19/USA/CA-CZB0133/2020	North America / USA / California / San Francisco	2020-04-08	UCSF Clinical Microbiology Laboratory	Chan-Zuckerberg Biohub	CZB Cliahub Consortium	Y
EPI_ISL_428996	hCoV-19/USA/CA-CZB077/2020	North America / USA / California / San Francisco	2020-03-28	UCSF Clinical Microbiology Laboratory	Chan-Zuckerberg Biohub	CZB Cliahub Consortium	N
EPI_ISL_428997	hCoV-19/USA/CA-CZB015b/2020	North America / USA / California / San Francisco	2020-03-25	UCSF Clinical Microbiology Laboratory	Chan-Zuckerberg Biohub	CZB Cliahub Consortium	N
EPI_ISL_428998	hCoV-19/USA/CA-CZB084/2020	North America / USA / California / San Francisco	2020-03-28	UCSF Clinical Microbiology Laboratory	Chan-Zuckerberg Biohub	CZB Cliahub Consortium	Y
EPI_ISL_428999	hCoV-19/USA/CA-CZB069/2020	North America / USA / California / San Francisco	2020-03-28	UCSF Clinical Microbiology Laboratory	Chan-Zuckerberg Biohub	CZB Cliahub Consortium	N
EPI_ISL_429000	hCoV-19/USA/CA-CZB0103/2020	North America / USA / California / San Francisco	2020-03-28	UCSF Clinical Microbiology Laboratory	Chan-Zuckerberg Biohub	CZB Cliahub Consortium	N
EPI_ISL_429001	hCoV-19/USA/CA-CZB046/2020	North America / USA / California / San Francisco	2020-03-25	UCSF Clinical Microbiology Laboratory	Chan-Zuckerberg Biohub	CZB Cliahub Consortium	N
EPI_ISL_429002	hCoV-19/USA/CA-CZB098/2020	North America / USA / California / San Francisco	2020-03-28	UCSF Clinical Microbiology Laboratory	Chan-Zuckerberg Biohub	CZB Cliahub Consortium	N
EPI_ISL_429003	hCoV-19/USA/CA-CZB0136/2020	North America / USA / California / San Francisco	2020-04-08	UCSF Clinical Microbiology Laboratory	Chan-Zuckerberg Biohub	CZB Cliahub Consortium	Y
EPI_ISL_429004	hCoV-19/USA/CA-CZB085/2020	North America / USA / California / San Francisco	2020-03-28	UCSF Clinical Microbiology Laboratory	Chan-Zuckerberg Biohub	CZB Cliahub Consortium	N
EPI_ISL_429005	hCoV-19/USA/CA-CZB079/2020	North America / USA / California / San Francisco	2020-03-28	UCSF Clinical Microbiology Laboratory	Chan-Zuckerberg Biohub	CZB Cliahub Consortium	Y
EPI_ISL_429006	hCoV-19/USA/CA-CZB095/2020	North America / USA / California / San Francisco	2020-03-28	UCSF Clinical Microbiology Laboratory	Chan-Zuckerberg Biohub	CZB Cliahub Consortium	N
EPI_ISL_429007	hCoV-19/USA/CA-CZB0458/2020	North America / USA / California / San Francisco	2020-03-18	UCSF Clinical Microbiology Laboratory	Chan-Zuckerberg Biohub	CZB Cliahub Consortium	N
EPI_ISL_429008	hCoV-19/USA/CA-CZB091/2020	North America / USA / California / San Francisco	2020-03-28	UCSF Clinical Microbiology Laboratory	Chan-Zuckerberg Biohub	CZB Cliahub Consortium	N
EPI_ISL_429009	hCoV-19/USA/CA-CZB0122/2020	North America / USA / California / San Francisco	2020-04-08	UCSF Clinical Microbiology Laboratory	Chan-Zuckerberg Biohub	CZB Cliahub Consortium	N
EPI_ISL_429010	hCoV-19/USA/CA-CZB0108/2020	North America / USA / California / San Francisco	2020-03-28	UCSF Clinical Microbiology Laboratory	Chan-Zuckerberg Biohub	CZB Cliahub Consortium	N
EPI_ISL_429011	hCoV-19/USA/CA-CZB0147/2020	North America / USA / California / San Francisco	2020-04-08	UCSF Clinical Microbiology Laboratory	Chan-Zuckerberg Biohub	CZB Cliahub Consortium	N
EPI_ISL_429012	hCoV-19/USA/CA-CZB016/2020	North America / USA / California / San Francisco	2020-03-25	UCSF Clinical Microbiology Laboratory	Chan-Zuckerberg Biohub	CZB Cliahub Consortium	N
EPI_ISL_429013	hCoV-19/USA/CA-CZB080/2020	North America / USA / California / San Francisco	2020-03-28	UCSF Clinical Microbiology Laboratory	Chan-Zuckerberg Biohub	CZB Cliahub Consortium	N
EPI_ISL_429014	hCoV-19/USA/CA-CZB0142/2020	North America / USA / California / San Francisco	2020-04-08	UCSF Clinical Microbiology Laboratory	Chan-Zuckerberg Biohub	CZB Cliahub Consortium	Y
EPI_ISL_429015	hCoV-19/USA/CA-CZB0100/2020	North America / USA / California / San Francisco	2020-03-28	UCSF Clinical Microbiology Laboratory	Chan-Zuckerberg Biohub	CZB Cliahub Consortium	N
EPI_ISL_429016	hCoV-19/USA/CA-CZB0709/2020	North America / USA / California / San Francisco	2020-03-23	UCSF Clinical Microbiology Laboratory	Chan-Zuckerberg Biohub	CZB Cliahub Consortium	N
EPI_ISL_429017	hCoV-19/USA/CA-CZB030/2020	North America / USA / California / San Francisco	2020-03-25	UCSF Clinical Microbiology Laboratory	Chan-Zuckerberg Biohub	CZB Cliahub Consortium	N
EPI_ISL_429018	hCoV-19/USA/CA-CZB0750/2020	North America / USA / California / San Francisco	2020-04-03	UCSF Clinical Microbiology Laboratory	Chan-Zuckerberg Biohub	CZB Cliahub Consortium	N
EPI_ISL_429019	hCoV-19/USA/CA-CZB078/2020	North America / USA / California / San Francisco	2020-03-28	UCSF Clinical Microbiology Laboratory	Chan-Zuckerberg Biohub	CZB Cliahub Consortium	N
EPI_ISL_429020	hCoV-19/USA/CA-CZB0721/2020	North America / USA / California / San Francisco	2020-03-31	UCSF Clinical Microbiology Laboratory	Chan-Zuckerberg Biohub	CZB Cliahub Consortium	N
EPI_ISL_429021	hCoV-19/USA/CA-CZB045/2020	North America / USA / California / San Francisco	2020-03-25	UCSF Clinical Microbiology Laboratory	Chan-Zuckerberg Biohub	CZB Cliahub Consortium	N
EPI_ISL_429022	hCoV-19/USA/CA-CZB0713/2020	North America / USA / California / San Francisco	2020-03-23	UCSF Clinical Microbiology Laboratory	Chan-Zuckerberg Biohub	CZB Cliahub Consortium	N
EPI_ISL_429023	hCoV-19/USA/CA-CZB0740/2020	North America / USA / California / San Francisco	2020-03-31	UCSF Clinical Microbiology Laboratory	Chan-Zuckerberg Biohub	CZB Cliahub Consortium	N
EPI_ISL_429024	hCoV-19/USA/CA-CZB0705/2020	North America / USA / California / San Francisco	2020-03-23	UCSF Clinical Microbiology Laboratory	Chan-Zuckerberg Biohub	CZB Cliahub Consortium	N
EPI_ISL_429025	hCoV-19/USA/CA-CZB0737/2020	North America / USA / California / San Francisco	2020-03-31	UCSF Clinical Microbiology Laboratory	Chan-Zuckerberg Biohub	CZB Cliahub Consortium	N
EPI_ISL_429026	hCoV-19/USA/CA-CZB0731/2020	North America / USA / California / San Francisco	2020-03-31	UCSF Clinical Microbiology Laboratory	Chan-Zuckerberg Biohub	CZB Cliahub Consortium	Y
EPI_ISL_429027	hCoV-19/USA/CA-CZB0137/2020	North America / USA / California / San Francisco	2020-04-08	UCSF Clinical Microbiology Laboratory	Chan-Zuckerberg Biohub	CZB Cliahub Consortium	N
EPI_ISL_429028	hCoV-19/USA/CA-CZB0746/2020	North America / USA / California / San Francisco	2020-04-03	UCSF Clinical Microbiology Laboratory	Chan-Zuckerberg Biohub	CZB Cliahub Consortium	N
EPI_ISL_429029	hCoV-19/USA/CA-CZB067/2020	North America / USA / California / San Francisco	2020-03-28	UCSF Clinical Microbiology Laboratory	Chan-Zuckerberg Biohub	CZB Cliahub Consortium	N
EPI_ISL_429030	hCoV-19/USA/CA-CZB072/2020	North America / USA / California / San Francisco	2020-03-28	UCSF Clinical Microbiology Laboratory	Chan-Zuckerberg Biohub	CZB Cliahub Consortium	N
EPI_ISL_429031	hCoV-19/USA/CA-CZB0139/2020	North America / USA / California / San Francisco	2020-04-08	UCSF Clinical Microbiology Laboratory	Chan-Zuckerberg Biohub	CZB Cliahub Consortium	N
EPI_ISL_429032	hCoV-19/USA/CA-CZB082/2020	North America / USA / California / San Francisco	2020-03-28	UCSF Clinical Microbiology Laboratory	Chan-Zuckerberg Biohub	CZB Cliahub Consortium	N
EPI_ISL_429033	hCoV-19/USA/CA-CZB086/2020	North America / USA / California / San Francisco	2020-03-28	UCSF Clinical Microbiology Laboratory	Chan-Zuckerberg Biohub	CZB Cliahub Consortium	N
EPI_ISL_429034	hCoV-19/USA/CA-CZB0706/2020	North America / USA / California / San Francisco	2020-03-23	UCSF Clinical Microbiology Laboratory	Chan-Zuckerberg Biohub	CZB Cliahub Consortium	N
EPI_ISL_429035	hCoV-19/USA/CA-CZB042/2020	North America / USA / California / San Francisco	2020-03-25	UCSF Clinical Microbiology Laboratory	Chan-Zuckerberg Biohub	CZB Cliahub Consortium	N
EPI_ISL_429036	hCoV-19/USA/CA-CZB0107/2020	North America / USA / California / San Francisco	2020-03-28	UCSF Clinical Microbiology Laboratory	Chan-Zuckerberg Biohub	CZB Cliahub Consortium	N
EPI_ISL_429037	hCoV-19/USA/CA-CZB09/2020	North America / USA / California / San Francisco	2020-03-25	UCSF Clinical Microbiology Laboratory	Chan-Zuckerberg Biohub	CZB Cliahub Consortium	N
EPI_ISL_429038	hCoV-19/USA/CA-CZB0707/2020	North America / USA / California / San Francisco	2020-03-23	UCSF Clinical Microbiology Laboratory	Chan-Zuckerberg Biohub	CZB Cliahub Consortium	N
EPI_ISL_429039	hCoV-19/USA/CA-CZB036/2020	North America / USA / California / San Francisco	2020-03-25	UCSF Clinical Microbiology Laboratory	Chan-Zuckerberg Biohub	CZB Cliahub Consortium	N
EPI_ISL_429040	hCoV-19/USA/CA-CZB0701/2020	North America / USA / California / San Francisco	2020-03-23	UCSF Clinical Microbiology Laboratory	Chan-Zuckerberg Biohub	CZB Cliahub Consortium	N
EPI_ISL_429041	hCoV-19/USA/CA-CZB096/2020	North America / USA / California / San Francisco	2020-03-28	UCSF Clinical Microbiology Laboratory	Chan-Zuckerberg Biohub	CZB Cliahub Consortium	N
EPI_ISL_429042	hCoV-19/USA/CA-CZB0710/2020	North America / USA / California / San Francisco	2020-03-23	UCSF Clinical Microbiology Laboratory	Chan-Zuckerberg Biohub	CZB Cliahub Consortium	Y
EPI_ISL_429043	hCoV-19/USA/CA-CZB0156/2020	North America / USA / California / San Francisco	2020-04-08	UCSF Clinical Microbiology Laboratory	Chan-Zuckerberg Biohub	CZB Cliahub Consortium	Y
EPI_ISL_429044	hCoV-19/USA/CA-CZB0158/2020	North America / USA / California / San Francisco	2020-04-08	UCSF Clinical Microbiology Laboratory	Chan-Zuckerberg Biohub	CZB Cliahub Consortium	Y
EPI_ISL_429045	hCoV-19/USA/CA-CZB039/2020	North America / USA / California / San Francisco	2020-03-25	UCSF Clinical Microbiology Laboratory	Chan-Zuckerberg Biohub	CZB Cliahub Consortium	N
EPI_ISL_429046	hCoV-19/USA/CA-CZB0125/2020	North America / USA / California / San Francisco	2020-04-08	UCSF Clinical Microbiology Laboratory	Chan-Zuckerberg Biohub	CZB Cliahub Consortium	Y
EPI_ISL_429047	hCoV-19/USA/CA-CZB0154/2020	North America / USA / California / San Francisco	2020-04-08	UCSF Clinical Microbiology Laboratory	Chan-Zuckerberg Biohub	CZB Cliahub Consortium	N
EPI_ISL_429048	hCoV-19/USA/CA-CZB043/2020	North America / USA / California / San Francisco	2020-03-25	UCSF Clinical Microbiology Laboratory	Chan-Zuckerberg Biohub	CZB Cliahub Consortium	Y
EPI_ISL_429049	hCoV-19/USA/CA-CZB090/2020	North America / USA / California / San Francisco	2020-03-28	UCSF Clinical Microbiology Laboratory	Chan-Zuckerberg Biohub	CZB Cliahub Consortium	N
EPI_ISL_429050	hCoV-19/USA/CA-CZB089/2020	North America / USA / California / San Francisco	2020-03-28	UCSF Clinical Microbiology Laboratory	Chan-Zuckerberg Biohub	CZB Cliahub Consortium	N
EPI_ISL_429051	hCoV-19/USA/CA-CZB0741/2020	North America / USA / California / San Francisco	2020-04-03	UCSF Clinical Microbiology Laboratory	Chan-Zuckerberg Biohub	CZB Cliahub Consortium	N
EPI_ISL_429052	hCoV-19/USA/CA-CZB0714/2020	North America / USA / California / San Francisco	2020-03-23	UCSF Clinical Microbiology Laboratory	Chan-Zuckerberg Biohub	CZB Cliahub Consortium	N
EPI_ISL_429053	hCoV-19/USA/CA-CZB0167/2020	North America / USA / California / San Francisco	2020-04-08	UCSF Clinical Microbiology Laboratory	Chan-Zuckerberg Biohub	CZB Cliahub Consortium	Y
EPI_ISL_429054	hCoV-19/USA/CA-CZB0141/2020	North America / USA / California / San Francisco	2020-04-08	UCSF Clinical Microbiology Laboratory	Chan-Zuckerberg Biohub	CZB Cliahub Consortium	N
EPI_ISL_429055	hCoV-19/USA/CA-CZB0726/2020	North America / USA / California / San Francisco	2020-03-31	UCSF Clinical Microbiology Laboratory	Chan-Zuckerberg Biohub	CZB Cliahub Consortium	N
EPI_ISL_429056	hCoV-19/USA/CA-CZB0101/2020	North America / USA / California / San Francisco	2020-03-28	UCSF Clinical Microbiology Laboratory	Chan-Zuckerberg Biohub	CZB Cliahub Consortium	Y
EPI_ISL_429057	hCoV-19/USA/CA-CZB076/2020	North America / USA / California / San Francisco	2020-03-28	UCSF Clinical Microbiology Laboratory	Chan-Zuckerberg Biohub	CZB Cliahub Consortium	N
EPI_ISL_429058	hCoV-19/USA/CA-CZB0114/2020	North America / USA / California / San Francisco	2020-03-28	UCSF Clinical Microbiology Laboratory	Chan-Zuckerberg Biohub	CZB Cliahub Consortium	N
EPI_ISL_429059	hCoV-19/USA/CA-CZB0110/2020	North America / USA / California / San Francisco	2020-03-28	UCSF Clinical Microbiology Laboratory	Chan-Zuckerberg Biohub	CZB Cliahub Consortium	N
EPI_ISL_429060	hCoV-19/USA/CA-CZB0725/2020	North America / USA / California / San Francisco	2020-03-31	UCSF Clinical Microbiology Laboratory	Chan-Zuckerberg Biohub	CZB Cliahub Consortium	N
EPI_ISL_429061	hCoV-19/USA/CA-CZB0151/2020	North America / USA / California / San Francisco	2020-04-08	UCSF Clinical Microbiology Laboratory	Chan-Zuckerberg Biohub	CZB Cliahub Consortium	N
EPI_ISL_429062	hCoV-19/USA/CA-CZB0145/2020	North America / USA / California / San Francisco	2020-04-08	UCSF Clinical Microbiology Laboratory	Chan-Zuckerberg Biohub	CZB Cliahub Consortium	N
EPI_ISL_429063	hCoV-19/USA/CA-CZB011b/2020	North America / USA / California / San Francisco	2020-03-25	UCSF Clinical Microbiology Laboratory	Chan-Zuckerberg Biohub	CZB Cliahub Consortium	N
EPI_ISL_429064	hCoV-19/USA/CA-CZB040/2020	North America / USA / California / San Francisco	2020-03-25	UCSF Clinical Microbiology Laboratory	Chan-Zuckerberg Biohub	CZB Cliahub Consortium	N
EPI_ISL_429065	hCoV-19/USA/CA-CZB0112/2020	North America / USA / California / San Francisco	2020-03-28	UCSF Clinical Microbiology Laboratory	Chan-Zuckerberg Biohub	CZB Cliahub Consortium	N
EPI_ISL_429066	hCoV-19/USA/CA-CZB0109/2020	North America / USA / California / San Francisco	2020-03-28	UCSF Clinical Microbiology Laboratory	Chan-Zuckerberg Biohub	CZB Cliahub Consortium	N
EPI_ISL_429067	hCoV-19/USA/CA-CZB0735/2020	North America / USA / California / San Francisco	2020-03-31	UCSF Clinical Microbiology Laboratory	Chan-Zuckerberg Biohub	CZB Cliahub Consortium	N
EPI_ISL_429068	hCoV-19/USA/CA-CZB027/2020	North America / USA / California / San Francisco	2020-03-25	UCSF Clinical Microbiology Laboratory	Chan-Zuckerberg Biohub	CZB Cliahub Consortium	N
EPI_ISL_429069	hCoV-19/USA/CA-CZB04/2020	North America / USA / California / San Francisco	2020-03-25	UCSF Clinical Microbiology Laboratory	Chan-Zuckerberg Biohub	CZB Cliahub Consortium	N
EPI_ISL_429070	hCoV-19/USA/CA-CZB0700/2020	North America / USA / California / San Francisco	2020-03-23	UCSF Clinical Microbiology Laboratory	Chan-Zuckerberg Biohub	CZB Cliahub Consortium	N
EPI_ISL_429071	hCoV-19/USA/CA-CZB099/2020	North America / USA / California / San Francisco	2020-03-28	UCSF Clinical Microbiology Laboratory	Chan-Zuckerberg Biohub	CZB Cliahub Consortium	N
EPI_ISL_429072	hCoV-19/USA/CA-CZB0719/2020	North America / USA / California / San Francisco	2020-03-31	UCSF Clinical Microbiology Laboratory	Chan-Zuckerberg Biohub	CZB Cliahub Consortium	N
EPI_ISL_429073	hCoV-19/USA/CA-CZB017/2020	North America / USA / California / San Francisco	2020-03-25	UCSF Clinical Microbiology Laboratory	Chan-Zuckerberg Biohub	CZB Cliahub Consortium	N
EPI_ISL_429875	hCoV-19/USA/CA-CDPH-UC30/2020	North America / USA / California / Grand Princess	2020-03-02	California Department of Public Health	Chiu Laboratory, University of California, San Francisco	Xianding Deng, Scot Federman, Chao-Yang Pan, Hugo Guevara,Wei Gu, Debra A. Wadford, and Charles Y. Chiu	N
EPI_ISL_429876	hCoV-19/USA/CA-CDPH-UC31/2020	North America / USA / California / Grand Princess	2020-03-05	California Department of Public Health	Chiu Laboratory, University of California, San Francisco	Xianding Deng, Scot Federman, Chao-Yang Pan, Hugo Guevara,Wei Gu, Debra A. Wadford, and Charles Y. Chiu	N
EPI_ISL_429877	hCoV-19/USA/CA-UCSF-UC32/2020	North America / USA / California / San Francisco County	2020-03-05	Chiu Laboratory, University of California, San Francisco	Chiu Laboratory, University of California, San Francisco	Xianding Deng, Scot Federman, Wei Gu, and Charles Y. Chiu	Y
EPI_ISL_429878	hCoV-19/USA/CA-UCSF-UC33/2020	North America / USA / California / San Francisco County	2020-03-07	Chiu Laboratory, University of California, San Francisco	Chiu Laboratory, University of California, San Francisco	Xianding Deng, Scot Federman, Wei Gu, and Charles Y. Chiu	N
EPI_ISL_429879	hCoV-19/USA/CA-SCCPHD-UC34/2020	North America / USA / California / Santa Clara County	2020-03-05	Santa Clara County Public Health Department	Chiu Laboratory, University of California, San Francisco	Xianding Deng, Scot Federman, Wei Gu, Elsa Villarino, Brandon Bonin, Debra A. Wadford, and Charles Y. Chiu	N
EPI_ISL_429880	hCoV-19/USA/CA-SCCPHD-UC35/2020	North America / USA / California / Santa Clara County	2020-03-08	Santa Clara County Public Health Department	Chiu Laboratory, University of California, San Francisco	Xianding Deng, Scot Federman, Wei Gu, Elsa Villarino, Brandon Bonin, Debra A. Wadford, and Charles Y. Chiu	Y
EPI_ISL_429881	hCoV-19/USA/CA-UCSF-UC36/2020	North America / USA / California / San Francisco County	2020-03-20	California Department of Public Health	Chiu Laboratory, University of California, San Francisco	Xianding Deng, Scot Federman, Wei Gu, and Charles Y. Chiu	N
EPI_ISL_429990	hCoV-19/USA/CA-SR007/2020	North America / USA / California / San Diego	2020-03-21	Rady's Childrens Hospital	Andersen lab at Scripps Research	SEARCH Alliance San Diego with Christina Clarke, Michelle Vanderpool, Teresa Mueller, Denise Malicki	N
EPI_ISL_429991	hCoV-19/USA/CA-SR017/2020	North America / USA / California / San Diego	2020-03-24	Andersen lab at Scripps Research	Andersen lab at Scripps Research	SEARCH Alliance San Diego	N
EPI_ISL_430016	hCoV-19/USA/CA-SR016/2020	North America / USA / California / San Diego	2020-03-24	Andersen lab at Scripps Research	Andersen lab at Scripps Research	SEARCH Alliance San Diego	N
EPI_ISL_430791	hCoV-19/USA/CA-CZB088/2020	North America / USA / California / San Francisco	2020-03-28	UCSF Clinical Microbiology Laboratory	Chan-Zuckerberg Biohub	CZB Cliahub Consortium	Y
EPI_ISL_430792	hCoV-19/USA/CA-CZB0716/2020	North America / USA / California / San Francisco	2020-03-23	UCSF Clinical Microbiology Laboratory	Chan-Zuckerberg Biohub	CZB Cliahub Consortium	N
EPI_ISL_435473	hCoV-19/USA/CA-SR0175/2020	North America / USA / California / San Diego	2020-04-28	Rady's Childrens Hospital	Andersen lab at Scripps Research	SEARCH Alliance San Diego	Y
EPI_ISL_435474	hCoV-19/USA/CA-SR0176/2020	North America / USA / California / San Diego	2020-04-29	Rady's Childrens Hospital	Andersen lab at Scripps Research	SEARCH Alliance San Diego	N
EPI_ISL_435580	hCoV-19/USA/CA-SCCPHD-UC101/2020	North America / USA / California / Santa Clara County	2020-02-26	Santa Clara County Public Health Department	Chiu Laboratory, University of California, San Francisco	Xianding Deng, Scot Federman, Wei Gu, Elsa Villarino, Brandon Bonin, Debra A. Wadford, and Charles Y. Chiu	Y
EPI_ISL_435581	hCoV-19/USA/CA-SCCPHD-UC102/2020	North America / USA / California / Santa Clara County	2020-02-28	Santa Clara County Public Health Department	Chiu Laboratory, University of California, San Francisco	Xianding Deng, Scot Federman, Wei Gu, Elsa Villarino, Brandon Bonin, Debra A. Wadford, and Charles Y. Chiu	Y
EPI_ISL_435582	hCoV-19/USA/CA-SCCPHD-UC103/2020	North America / USA / California / Santa Clara County	2020-02-28	Santa Clara County Public Health Department	Chiu Laboratory, University of California, San Francisco	Xianding Deng, Scot Federman, Wei Gu, Elsa Villarino, Brandon Bonin, Debra A. Wadford, and Charles Y. Chiu	Y
EPI_ISL_435583	hCoV-19/USA/CA-SCCPHD-UC104/2020	North America / USA / California / Santa Clara County	2020-02-29	Santa Clara County Public Health Department	Chiu Laboratory, University of California, San Francisco	Xianding Deng, Scot Federman, Wei Gu, Elsa Villarino, Brandon Bonin, Debra A. Wadford, and Charles Y. Chiu	Y
EPI_ISL_435584	hCoV-19/USA/CA-SCCPHD-UC105/2020	North America / USA / California / Santa Clara County	2020-02-29	Santa Clara County Public Health Department	Chiu Laboratory, University of California, San Francisco	Xianding Deng, Scot Federman, Wei Gu, Elsa Villarino, Brandon Bonin, Debra A. Wadford, and Charles Y. Chiu	Y
EPI_ISL_435585	hCoV-19/USA/CA-SCCPHD-UC106/2020	North America / USA / California / Santa Clara County	2020-02-29	Santa Clara County Public Health Department	Chiu Laboratory, University of California, San Francisco	Xianding Deng, Scot Federman, Wei Gu, Elsa Villarino, Brandon Bonin, Debra A. Wadford, and Charles Y. Chiu	Y
EPI_ISL_435586	hCoV-19/USA/CA-SCCPHD-UC107/2020	North America / USA / California / Santa Clara County	2020-03-01	Santa Clara County Public Health Department	Chiu Laboratory, University of California, San Francisco	Xianding Deng, Scot Federman, Wei Gu, Elsa Villarino, Brandon Bonin, Debra A. Wadford, and Charles Y. Chiu	Y
EPI_ISL_435587	hCoV-19/USA/CA-SCCPHD-UC108/2020	North America / USA / California / Santa Clara County	2020-02-29	Santa Clara County Public Health Department	Chiu Laboratory, University of California, San Francisco	Xianding Deng, Scot Federman, Wei Gu, Elsa Villarino, Brandon Bonin, Debra A. Wadford, and Charles Y. Chiu	Y
EPI_ISL_435588	hCoV-19/USA/CA-SCCPHD-UC109/2020	North America / USA / California / Santa Clara County	2020-03-02	Santa Clara County Public Health Department	Chiu Laboratory, University of California, San Francisco	Xianding Deng, Scot Federman, Wei Gu, Elsa Villarino, Brandon Bonin, Debra A. Wadford, and Charles Y. Chiu	N
EPI_ISL_435589	hCoV-19/USA/CA-SCCPHD-UC110/2020	North America / USA / California / Santa Clara County	2020-03-02	Santa Clara County Public Health Department	Chiu Laboratory, University of California, San Francisco	Xianding Deng, Scot Federman, Wei Gu, Elsa Villarino, Brandon Bonin, Debra A. Wadford, and Charles Y. Chiu	Y
EPI_ISL_435590	hCoV-19/USA/CA-SCCPHD-UC111/2020	North America / USA / California / Santa Clara County	2020-03-02	Santa Clara County Public Health Department	Chiu Laboratory, University of California, San Francisco	Xianding Deng, Scot Federman, Wei Gu, Elsa Villarino, Brandon Bonin, Debra A. Wadford, and Charles Y. Chiu	N
EPI_ISL_435591	hCoV-19/USA/CA-SCCPHD-UC112/2020	North America / USA / California / Santa Clara County	2020-03-02	Santa Clara County Public Health Department	Chiu Laboratory, University of California, San Francisco	Xianding Deng, Scot Federman, Wei Gu, Elsa Villarino, Brandon Bonin, Debra A. Wadford, and Charles Y. Chiu	N
EPI_ISL_435592	hCoV-19/USA/CA-SCCPHD-UC113/2020	North America / USA / California / Santa Clara County	2020-03-03	Santa Clara County Public Health Department	Chiu Laboratory, University of California, San Francisco	Xianding Deng, Scot Federman, Wei Gu, Elsa Villarino, Brandon Bonin, Debra A. Wadford, and Charles Y. Chiu	N
EPI_ISL_435593	hCoV-19/USA/CA-SCCPHD-UC114/2020	North America / USA / California / Santa Clara County	2020-03-03	Santa Clara County Public Health Department	Chiu Laboratory, University of California, San Francisco	Xianding Deng, Scot Federman, Wei Gu, Elsa Villarino, Brandon Bonin, Debra A. Wadford, and Charles Y. Chiu	N
EPI_ISL_435594	hCoV-19/USA/CA-SCCPHD-UC115/2020	North America / USA / California / Santa Clara County	2020-03-04	Santa Clara County Public Health Department	Chiu Laboratory, University of California, San Francisco	Xianding Deng, Scot Federman, Wei Gu, Elsa Villarino, Brandon Bonin, Debra A. Wadford, and Charles Y. Chiu	Y
EPI_ISL_435595	hCoV-19/USA/CA-SCCPHD-UC116/2020	North America / USA / California / Santa Clara County	2020-03-04	Santa Clara County Public Health Department	Chiu Laboratory, University of California, San Francisco	Xianding Deng, Scot Federman, Wei Gu, Elsa Villarino, Brandon Bonin, Debra A. Wadford, and Charles Y. Chiu	N
EPI_ISL_435596	hCoV-19/USA/CA-SCCPHD-UC117/2020	North America / USA / California / Santa Clara County	2020-03-04	Santa Clara County Public Health Department	Chiu Laboratory, University of California, San Francisco	Xianding Deng, Scot Federman, Wei Gu, Elsa Villarino, Brandon Bonin, Debra A. Wadford, and Charles Y. Chiu	Y
EPI_ISL_435597	hCoV-19/USA/CA-SCCPHD-UC118/2020	North America / USA / California / Santa Clara County	2020-03-04	Santa Clara County Public Health Department	Chiu Laboratory, University of California, San Francisco	Xianding Deng, Scot Federman, Wei Gu, Elsa Villarino, Brandon Bonin, Debra A. Wadford, and Charles Y. Chiu	Y
EPI_ISL_435598	hCoV-19/USA/CA-SCCPHD-UC119/2020	North America / USA / California / Santa Clara County	2020-03-04	Santa Clara County Public Health Department	Chiu Laboratory, University of California, San Francisco	Xianding Deng, Scot Federman, Wei Gu, Elsa Villarino, Brandon Bonin, Debra A. Wadford, and Charles Y. Chiu	N
EPI_ISL_435599	hCoV-19/USA/CA-SCCPHD-UC120/2020	North America / USA / California / Santa Clara County	2020-03-05	Santa Clara County Public Health Department	Chiu Laboratory, University of California, San Francisco	Xianding Deng, Scot Federman, Wei Gu, Elsa Villarino, Brandon Bonin, Debra A. Wadford, and Charles Y. Chiu	N
EPI_ISL_435600	hCoV-19/USA/CA-SCCPHD-UC121/2020	North America / USA / California / Santa Clara County	2020-03-05	Santa Clara County Public Health Department	Chiu Laboratory, University of California, San Francisco	Xianding Deng, Scot Federman, Wei Gu, Elsa Villarino, Brandon Bonin, Debra A. Wadford, and Charles Y. Chiu	N
EPI_ISL_435601	hCoV-19/USA/CA-SCCPHD-UC122/2020	North America / USA / California / Santa Clara County	2020-03-05	Santa Clara County Public Health Department	Chiu Laboratory, University of California, San Francisco	Xianding Deng, Scot Federman, Wei Gu, Elsa Villarino, Brandon Bonin, Debra A. Wadford, and Charles Y. Chiu	N
EPI_ISL_435602	hCoV-19/USA/CA-SCCPHD-UC123/2020	North America / USA / California / Santa Clara County	2020-03-04	Santa Clara County Public Health Department	Chiu Laboratory, University of California, San Francisco	Xianding Deng, Scot Federman, Wei Gu, Elsa Villarino, Brandon Bonin, Debra A. Wadford, and Charles Y. Chiu	Y
EPI_ISL_435603	hCoV-19/USA/CA-SCCPHD-UC124/2020	North America / USA / California / Santa Clara County	2020-03-05	Santa Clara County Public Health Department	Chiu Laboratory, University of California, San Francisco	Xianding Deng, Scot Federman, Wei Gu, Elsa Villarino, Brandon Bonin, Debra A. Wadford, and Charles Y. Chiu	Y
EPI_ISL_435604	hCoV-19/USA/CA-SCCPHD-UC125/2020	North America / USA / California / Santa Clara County	2020-03-06	Santa Clara County Public Health Department	Chiu Laboratory, University of California, San Francisco	Xianding Deng, Scot Federman, Wei Gu, Elsa Villarino, Brandon Bonin, Debra A. Wadford, and Charles Y. Chiu	N
EPI_ISL_435605	hCoV-19/USA/CA-SCCPHD-UC126/2020	North America / USA / California / Santa Clara County	2020-03-06	Santa Clara County Public Health Department	Chiu Laboratory, University of California, San Francisco	Xianding Deng, Scot Federman, Wei Gu, Elsa Villarino, Brandon Bonin, Debra A. Wadford, and Charles Y. Chiu	N
EPI_ISL_435606	hCoV-19/USA/CA-SCCPHD-UC127/2020	North America / USA / California / Santa Clara County	2020-03-06	Santa Clara County Public Health Department	Chiu Laboratory, University of California, San Francisco	Xianding Deng, Scot Federman, Wei Gu, Elsa Villarino, Brandon Bonin, Debra A. Wadford, and Charles Y. Chiu	Y
EPI_ISL_435607	hCoV-19/USA/CA-SCCPHD-UC128/2020	North America / USA / California / Santa Clara County	2020-03-06	Santa Clara County Public Health Department	Chiu Laboratory, University of California, San Francisco	Xianding Deng, Scot Federman, Wei Gu, Elsa Villarino, Brandon Bonin, Debra A. Wadford, and Charles Y. Chiu	Y
EPI_ISL_435608	hCoV-19/USA/CA-SCCPHD-UC129/2020	North America / USA / California / Santa Clara County	2020-03-06	Santa Clara County Public Health Department	Chiu Laboratory, University of California, San Francisco	Xianding Deng, Scot Federman, Wei Gu, Elsa Villarino, Brandon Bonin, Debra A. Wadford, and Charles Y. Chiu	N
EPI_ISL_435609	hCoV-19/USA/CA-SCCPHD-UC130/2020	North America / USA / California / Santa Clara County	2020-03-06	Santa Clara County Public Health Department	Chiu Laboratory, University of California, San Francisco	Xianding Deng, Scot Federman, Wei Gu, Elsa Villarino, Brandon Bonin, Debra A. Wadford, and Charles Y. Chiu	N
EPI_ISL_435610	hCoV-19/USA/CA-SCCPHD-UC131/2020	North America / USA / California / Santa Clara County	2020-03-05	Santa Clara County Public Health Department	Chiu Laboratory, University of California, San Francisco	Xianding Deng, Scot Federman, Wei Gu, Elsa Villarino, Brandon Bonin, Debra A. Wadford, and Charles Y. Chiu	N
EPI_ISL_435611	hCoV-19/USA/CA-SCCPHD-UC132/2020	North America / USA / California / Santa Clara County	2020-03-06	Santa Clara County Public Health Department	Chiu Laboratory, University of California, San Francisco	Xianding Deng, Scot Federman, Wei Gu, Elsa Villarino, Brandon Bonin, Debra A. Wadford, and Charles Y. Chiu	N
EPI_ISL_435612	hCoV-19/USA/CA-SCCPHD-UC133/2020	North America / USA / California / Santa Clara County	2020-03-07	Santa Clara County Public Health Department	Chiu Laboratory, University of California, San Francisco	Xianding Deng, Scot Federman, Wei Gu, Elsa Villarino, Brandon Bonin, Debra A. Wadford, and Charles Y. Chiu	Y
EPI_ISL_435613	hCoV-19/USA/CA-SCCPHD-UC134/2020	North America / USA / California / Santa Clara County	2020-03-07	Santa Clara County Public Health Department	Chiu Laboratory, University of California, San Francisco	Xianding Deng, Scot Federman, Wei Gu, Elsa Villarino, Brandon Bonin, Debra A. Wadford, and Charles Y. Chiu	Y
EPI_ISL_435614	hCoV-19/USA/CA-SCCPHD-UC135/2020	North America / USA / California / Santa Clara County	2020-03-07	Santa Clara County Public Health Department	Chiu Laboratory, University of California, San Francisco	Xianding Deng, Scot Federman, Wei Gu, Elsa Villarino, Brandon Bonin, Debra A. Wadford, and Charles Y. Chiu	Y
EPI_ISL_435615	hCoV-19/USA/CA-SCCPHD-UC136/2020	North America / USA / California / Santa Clara County	2020-03-07	Santa Clara County Public Health Department	Chiu Laboratory, University of California, San Francisco	Xianding Deng, Scot Federman, Wei Gu, Elsa Villarino, Brandon Bonin, Debra A. Wadford, and Charles Y. Chiu	Y
EPI_ISL_435616	hCoV-19/USA/CA-SCCPHD-UC137/2020	North America / USA / California / Santa Clara County	2020-03-09	Santa Clara County Public Health Department	Chiu Laboratory, University of California, San Francisco	Xianding Deng, Scot Federman, Wei Gu, Elsa Villarino, Brandon Bonin, Debra A. Wadford, and Charles Y. Chiu	Y
EPI_ISL_435617	hCoV-19/USA/CA-SCCPHD-UC138/2020	North America / USA / California / Santa Clara County	2020-03-09	Santa Clara County Public Health Department	Chiu Laboratory, University of California, San Francisco	Xianding Deng, Scot Federman, Wei Gu, Elsa Villarino, Brandon Bonin, Debra A. Wadford, and Charles Y. Chiu	Y
EPI_ISL_435618	hCoV-19/USA/CA-SCCPHD-UC139/2020	North America / USA / California / Santa Clara County	2020-03-09	Santa Clara County Public Health Department	Chiu Laboratory, University of California, San Francisco	Xianding Deng, Scot Federman, Wei Gu, Elsa Villarino, Brandon Bonin, Debra A. Wadford, and Charles Y. Chiu	Y
EPI_ISL_435619	hCoV-19/USA/CA-SCCPHD-UC140/2020	North America / USA / California / Santa Clara County	2020-03-10	Santa Clara County Public Health Department	Chiu Laboratory, University of California, San Francisco	Xianding Deng, Scot Federman, Wei Gu, Elsa Villarino, Brandon Bonin, Debra A. Wadford, and Charles Y. Chiu	N
EPI_ISL_435620	hCoV-19/USA/CA-SCCPHD-UC141/2020	North America / USA / California / Santa Clara County	2020-03-09	Santa Clara County Public Health Department	Chiu Laboratory, University of California, San Francisco	Xianding Deng, Scot Federman, Wei Gu, Elsa Villarino, Brandon Bonin, Debra A. Wadford, and Charles Y. Chiu	Y
EPI_ISL_435621	hCoV-19/USA/CA-SCCPHD-UC142/2020	North America / USA / California / Santa Clara County	2020-03-09	Santa Clara County Public Health Department	Chiu Laboratory, University of California, San Francisco	Xianding Deng, Scot Federman, Wei Gu, Elsa Villarino, Brandon Bonin, Debra A. Wadford, and Charles Y. Chiu	Y
EPI_ISL_435622	hCoV-19/USA/CA-SCCPHD-UC143/2020	North America / USA / California / Santa Clara County	2020-03-09	Santa Clara County Public Health Department	Chiu Laboratory, University of California, San Francisco	Xianding Deng, Scot Federman, Wei Gu, Elsa Villarino, Brandon Bonin, Debra A. Wadford, and Charles Y. Chiu	Y
EPI_ISL_435623	hCoV-19/USA/CA-SCCPHD-UC144/2020	North America / USA / California / Santa Clara County	2020-03-06	Santa Clara County Public Health Department	Chiu Laboratory, University of California, San Francisco	Xianding Deng, Scot Federman, Wei Gu, Elsa Villarino, Brandon Bonin, Debra A. Wadford, and Charles Y. Chiu	N
EPI_ISL_435624	hCoV-19/USA/CA-SCCPHD-UC145/2020	North America / USA / California / Santa Clara County	2020-03-10	Santa Clara County Public Health Department	Chiu Laboratory, University of California, San Francisco	Xianding Deng, Scot Federman, Wei Gu, Elsa Villarino, Brandon Bonin, Debra A. Wadford, and Charles Y. Chiu	N
EPI_ISL_435625	hCoV-19/USA/CA-SCCPHD-UC146/2020	North America / USA / California / Santa Clara County	2020-03-06	Santa Clara County Public Health Department	Chiu Laboratory, University of California, San Francisco	Xianding Deng, Scot Federman, Wei Gu, Elsa Villarino, Brandon Bonin, Debra A. Wadford, and Charles Y. Chiu	N
EPI_ISL_435626	hCoV-19/USA/CA-SCCPHD-UC147/2020	North America / USA / California / Santa Clara County	2020-03-07	Santa Clara County Public Health Department	Chiu Laboratory, University of California, San Francisco	Xianding Deng, Scot Federman, Wei Gu, Elsa Villarino, Brandon Bonin, Debra A. Wadford, and Charles Y. Chiu	N
EPI_ISL_435627	hCoV-19/USA/CA-SCCPHD-UC148/2020	North America / USA / California / Santa Clara County	2020-03-10	Santa Clara County Public Health Department	Chiu Laboratory, University of California, San Francisco	Xianding Deng, Scot Federman, Wei Gu, Elsa Villarino, Brandon Bonin, Debra A. Wadford, and Charles Y. Chiu	Y
EPI_ISL_435628	hCoV-19/USA/CA-SCCPHD-UC149/2020	North America / USA / California / Santa Clara County	2020-03-10	Santa Clara County Public Health Department	Chiu Laboratory, University of California, San Francisco	Xianding Deng, Scot Federman, Wei Gu, Elsa Villarino, Brandon Bonin, Debra A. Wadford, and Charles Y. Chiu	Y
EPI_ISL_435629	hCoV-19/USA/CA-SCCPHD-UC150/2020	North America / USA / California / Santa Clara County	2020-03-11	Santa Clara County Public Health Department	Chiu Laboratory, University of California, San Francisco	Xianding Deng, Scot Federman, Wei Gu, Elsa Villarino, Brandon Bonin, Debra A. Wadford, and Charles Y. Chiu	N
EPI_ISL_435630	hCoV-19/USA/CA-SCCPHD-UC151/2020	North America / USA / California / Santa Clara County	2020-03-10	Santa Clara County Public Health Department	Chiu Laboratory, University of California, San Francisco	Xianding Deng, Scot Federman, Wei Gu, Elsa Villarino, Brandon Bonin, Debra A. Wadford, and Charles Y. Chiu	N
EPI_ISL_435631	hCoV-19/USA/CA-SCCPHD-UC152/2020	North America / USA / California / Santa Clara County	2020-03-11	Santa Clara County Public Health Department	Chiu Laboratory, University of California, San Francisco	Xianding Deng, Scot Federman, Wei Gu, Elsa Villarino, Brandon Bonin, Debra A. Wadford, and Charles Y. Chiu	N
EPI_ISL_435632	hCoV-19/USA/CA-SCCPHD-UC153/2020	North America / USA / California / Santa Clara County	2020-03-11	Santa Clara County Public Health Department	Chiu Laboratory, University of California, San Francisco	Xianding Deng, Scot Federman, Wei Gu, Elsa Villarino, Brandon Bonin, Debra A. Wadford, and Charles Y. Chiu	N
EPI_ISL_435633	hCoV-19/USA/CA-SCCPHD-UC154/2020	North America / USA / California / Santa Clara County	2020-03-11	Santa Clara County Public Health Department	Chiu Laboratory, University of California, San Francisco	Xianding Deng, Scot Federman, Wei Gu, Elsa Villarino, Brandon Bonin, Debra A. Wadford, and Charles Y. Chiu	Y
EPI_ISL_435634	hCoV-19/USA/CA-SCCPHD-UC155/2020	North America / USA / California / Santa Clara County	2020-03-10	Santa Clara County Public Health Department	Chiu Laboratory, University of California, San Francisco	Xianding Deng, Scot Federman, Wei Gu, Elsa Villarino, Brandon Bonin, Debra A. Wadford, and Charles Y. Chiu	Y
EPI_ISL_435635	hCoV-19/USA/CA-SCCPHD-UC156/2020	North America / USA / California / Santa Clara County	2020-03-10	Santa Clara County Public Health Department	Chiu Laboratory, University of California, San Francisco	Xianding Deng, Scot Federman, Wei Gu, Elsa Villarino, Brandon Bonin, Debra A. Wadford, and Charles Y. Chiu	N
EPI_ISL_435636	hCoV-19/USA/CA-SCCPHD-UC157/2020	North America / USA / California / Santa Clara County	2020-03-11	Santa Clara County Public Health Department	Chiu Laboratory, University of California, San Francisco	Xianding Deng, Scot Federman, Wei Gu, Elsa Villarino, Brandon Bonin, Debra A. Wadford, and Charles Y. Chiu	N
EPI_ISL_435637	hCoV-19/USA/CA-SCCPHD-UC158/2020	North America / USA / California / Santa Clara County	2020-03-11	Santa Clara County Public Health Department	Chiu Laboratory, University of California, San Francisco	Xianding Deng, Scot Federman, Wei Gu, Elsa Villarino, Brandon Bonin, Debra A. Wadford, and Charles Y. Chiu	N
EPI_ISL_435638	hCoV-19/USA/CA-SCCPHD-UC159/2020	North America / USA / California / Santa Clara County	2020-03-12	Santa Clara County Public Health Department	Chiu Laboratory, University of California, San Francisco	Xianding Deng, Scot Federman, Wei Gu, Elsa Villarino, Brandon Bonin, Debra A. Wadford, and Charles Y. Chiu	Y
EPI_ISL_435639	hCoV-19/USA/CA-SCCPHD-UC160/2020	North America / USA / California / Santa Clara County	2020-03-12	Santa Clara County Public Health Department	Chiu Laboratory, University of California, San Francisco	Xianding Deng, Scot Federman, Wei Gu, Elsa Villarino, Brandon Bonin, Debra A. Wadford, and Charles Y. Chiu	N
EPI_ISL_435640	hCoV-19/USA/CA-SCCPHD-UC161/2020	North America / USA / California / Santa Clara County	2020-03-12	Santa Clara County Public Health Department	Chiu Laboratory, University of California, San Francisco	Xianding Deng, Scot Federman, Wei Gu, Elsa Villarino, Brandon Bonin, Debra A. Wadford, and Charles Y. Chiu	Y
EPI_ISL_435641	hCoV-19/USA/CA-SCCPHD-UC162/2020	North America / USA / California / Santa Clara County	2020-03-12	Santa Clara County Public Health Department	Chiu Laboratory, University of California, San Francisco	Xianding Deng, Scot Federman, Wei Gu, Elsa Villarino, Brandon Bonin, Debra A. Wadford, and Charles Y. Chiu	Y
EPI_ISL_435642	hCoV-19/USA/CA-SCCPHD-UC163/2020	North America / USA / California / Santa Clara County	2020-03-12	Santa Clara County Public Health Department	Chiu Laboratory, University of California, San Francisco	Xianding Deng, Scot Federman, Wei Gu, Elsa Villarino, Brandon Bonin, Debra A. Wadford, and Charles Y. Chiu	N
EPI_ISL_435643	hCoV-19/USA/CA-SCCPHD-UC164/2020	North America / USA / California / Santa Clara County	2020-03-12	Santa Clara County Public Health Department	Chiu Laboratory, University of California, San Francisco	Xianding Deng, Scot Federman, Wei Gu, Elsa Villarino, Brandon Bonin, Debra A. Wadford, and Charles Y. Chiu	N
EPI_ISL_435644	hCoV-19/USA/CA-SCCPHD-UC165/2020	North America / USA / California / Santa Clara County	2020-03-13	Santa Clara County Public Health Department	Chiu Laboratory, University of California, San Francisco	Xianding Deng, Scot Federman, Wei Gu, Elsa Villarino, Brandon Bonin, Debra A. Wadford, and Charles Y. Chiu	Y
EPI_ISL_435645	hCoV-19/USA/CA-SCCPHD-UC166/2020	North America / USA / California / Santa Clara County	2020-03-13	Santa Clara County Public Health Department	Chiu Laboratory, University of California, San Francisco	Xianding Deng, Scot Federman, Wei Gu, Elsa Villarino, Brandon Bonin, Debra A. Wadford, and Charles Y. Chiu	Y
EPI_ISL_435646	hCoV-19/USA/CA-SCCPHD-UC167/2020	North America / USA / California / Santa Clara County	2020-03-13	Santa Clara County Public Health Department	Chiu Laboratory, University of California, San Francisco	Xianding Deng, Scot Federman, Wei Gu, Elsa Villarino, Brandon Bonin, Debra A. Wadford, and Charles Y. Chiu	N
EPI_ISL_435647	hCoV-19/USA/CA-SCCPHD-UC168/2020	North America / USA / California / Santa Clara County	2020-03-13	Santa Clara County Public Health Department	Chiu Laboratory, University of California, San Francisco	Xianding Deng, Scot Federman, Wei Gu, Elsa Villarino, Brandon Bonin, Debra A. Wadford, and Charles Y. Chiu	N
EPI_ISL_435648	hCoV-19/USA/CA-SCCPHD-UC169/2020	North America / USA / California / Santa Clara County	2020-03-13	Santa Clara County Public Health Department	Chiu Laboratory, University of California, San Francisco	Xianding Deng, Scot Federman, Wei Gu, Elsa Villarino, Brandon Bonin, Debra A. Wadford, and Charles Y. Chiu	N
EPI_ISL_435649	hCoV-19/USA/CA-SCCPHD-UC170/2020	North America / USA / California / Santa Clara County	2020-03-13	Santa Clara County Public Health Department	Chiu Laboratory, University of California, San Francisco	Xianding Deng, Scot Federman, Wei Gu, Elsa Villarino, Brandon Bonin, Debra A. Wadford, and Charles Y. Chiu	N
EPI_ISL_435650	hCoV-19/USA/CA-SCCPHD-UC171/2020	North America / USA / California / Santa Clara County	2020-03-13	Santa Clara County Public Health Department	Chiu Laboratory, University of California, San Francisco	Xianding Deng, Scot Federman, Wei Gu, Elsa Villarino, Brandon Bonin, Debra A. Wadford, and Charles Y. Chiu	N
EPI_ISL_435651	hCoV-19/USA/CA-SCCPHD-UC172/2020	North America / USA / California / Santa Clara County	2020-03-13	Santa Clara County Public Health Department	Chiu Laboratory, University of California, San Francisco	Xianding Deng, Scot Federman, Wei Gu, Elsa Villarino, Brandon Bonin, Debra A. Wadford, and Charles Y. Chiu	Y
EPI_ISL_435652	hCoV-19/USA/CA-SCCPHD-UC173/2020	North America / USA / California / Santa Clara County	2020-03-13	Santa Clara County Public Health Department	Chiu Laboratory, University of California, San Francisco	Xianding Deng, Scot Federman, Wei Gu, Elsa Villarino, Brandon Bonin, Debra A. Wadford, and Charles Y. Chiu	Y
EPI_ISL_435653	hCoV-19/USA/CA-SCCPHD-UC174/2020	North America / USA / California / Santa Clara County	2020-03-13	Santa Clara County Public Health Department	Chiu Laboratory, University of California, San Francisco	Xianding Deng, Scot Federman, Wei Gu, Elsa Villarino, Brandon Bonin, Debra A. Wadford, and Charles Y. Chiu	N
EPI_ISL_435654	hCoV-19/USA/CA-SCCPHD-UC175/2020	North America / USA / California / Santa Clara County	2020-03-13	Santa Clara County Public Health Department	Chiu Laboratory, University of California, San Francisco	Xianding Deng, Scot Federman, Wei Gu, Elsa Villarino, Brandon Bonin, Debra A. Wadford, and Charles Y. Chiu	N
EPI_ISL_435655	hCoV-19/USA/CA-SCCPHD-UC176/2020	North America / USA / California / Santa Clara County	2020-03-14	Santa Clara County Public Health Department	Chiu Laboratory, University of California, San Francisco	Xianding Deng, Scot Federman, Wei Gu, Elsa Villarino, Brandon Bonin, Debra A. Wadford, and Charles Y. Chiu	N
EPI_ISL_435656	hCoV-19/USA/CA-SCCPHD-UC177/2020	North America / USA / California / Santa Clara County	2020-03-14	Santa Clara County Public Health Department	Chiu Laboratory, University of California, San Francisco	Xianding Deng, Scot Federman, Wei Gu, Elsa Villarino, Brandon Bonin, Debra A. Wadford, and Charles Y. Chiu	N
EPI_ISL_435657	hCoV-19/USA/CA-SCCPHD-UC178/2020	North America / USA / California / Santa Clara County	2020-03-14	Santa Clara County Public Health Department	Chiu Laboratory, University of California, San Francisco	Xianding Deng, Scot Federman, Wei Gu, Elsa Villarino, Brandon Bonin, Debra A. Wadford, and Charles Y. Chiu	Y
EPI_ISL_435658	hCoV-19/USA/CA-SCCPHD-UC179/2020	North America / USA / California / Santa Clara County	2020-03-15	Santa Clara County Public Health Department	Chiu Laboratory, University of California, San Francisco	Xianding Deng, Scot Federman, Wei Gu, Elsa Villarino, Brandon Bonin, Debra A. Wadford, and Charles Y. Chiu	N
EPI_ISL_435659	hCoV-19/USA/CA-SCCPHD-UC180/2020	North America / USA / California / Santa Clara County	2020-03-15	Santa Clara County Public Health Department	Chiu Laboratory, University of California, San Francisco	Xianding Deng, Scot Federman, Wei Gu, Elsa Villarino, Brandon Bonin, Debra A. Wadford, and Charles Y. Chiu	N
EPI_ISL_435660	hCoV-19/USA/CA-SCCPHD-UC181/2020	North America / USA / California / Santa Clara County	2020-03-16	Santa Clara County Public Health Department	Chiu Laboratory, University of California, San Francisco	Xianding Deng, Scot Federman, Wei Gu, Elsa Villarino, Brandon Bonin, Debra A. Wadford, and Charles Y. Chiu	N
EPI_ISL_435661	hCoV-19/USA/CA-SCCPHD-UC182/2020	North America / USA / California / Santa Clara County	2020-03-16	Santa Clara County Public Health Department	Chiu Laboratory, University of California, San Francisco	Xianding Deng, Scot Federman, Wei Gu, Elsa Villarino, Brandon Bonin, Debra A. Wadford, and Charles Y. Chiu	N
EPI_ISL_435662	hCoV-19/USA/CA-SCCPHD-UC183/2020	North America / USA / California / Santa Clara County	2020-03-16	Santa Clara County Public Health Department	Chiu Laboratory, University of California, San Francisco	Xianding Deng, Scot Federman, Wei Gu, Elsa Villarino, Brandon Bonin, Debra A. Wadford, and Charles Y. Chiu	N
EPI_ISL_435663	hCoV-19/USA/CA-SCCPHD-UC184/2020	North America / USA / California / Santa Clara County	2020-03-16	Santa Clara County Public Health Department	Chiu Laboratory, University of California, San Francisco	Xianding Deng, Scot Federman, Wei Gu, Elsa Villarino, Brandon Bonin, Debra A. Wadford, and Charles Y. Chiu	N
EPI_ISL_435664	hCoV-19/USA/CA-SCCPHD-UC185/2020	North America / USA / California / Santa Clara County	2020-03-16	Santa Clara County Public Health Department	Chiu Laboratory, University of California, San Francisco	Xianding Deng, Scot Federman, Wei Gu, Elsa Villarino, Brandon Bonin, Debra A. Wadford, and Charles Y. Chiu	N
EPI_ISL_435665	hCoV-19/USA/CA-SCCPHD-UC186/2020	North America / USA / California / Santa Clara County	2020-03-17	Santa Clara County Public Health Department	Chiu Laboratory, University of California, San Francisco	Xianding Deng, Scot Federman, Wei Gu, Elsa Villarino, Brandon Bonin, Debra A. Wadford, and Charles Y. Chiu	N
EPI_ISL_435666	hCoV-19/USA/CA-SCCPHD-UC187/2020	North America / USA / California / Santa Clara County	2020-03-07	Santa Clara County Public Health Department	Chiu Laboratory, University of California, San Francisco	Xianding Deng, Scot Federman, Wei Gu, Elsa Villarino, Brandon Bonin, Debra A. Wadford, and Charles Y. Chiu	N
EPI_ISL_435667	hCoV-19/USA/CA-SCCPHD-UC188/2020	North America / USA / California / Santa Clara County	2020-03-19	Santa Clara County Public Health Department	Chiu Laboratory, University of California, San Francisco	Xianding Deng, Scot Federman, Wei Gu, Elsa Villarino, Brandon Bonin, Debra A. Wadford, and Charles Y. Chiu	N
EPI_ISL_435668	hCoV-19/USA/CA-SCCPHD-UC189/2020	North America / USA / California / Santa Clara County	2020-03-20	Santa Clara County Public Health Department	Chiu Laboratory, University of California, San Francisco	Xianding Deng, Scot Federman, Wei Gu, Elsa Villarino, Brandon Bonin, Debra A. Wadford, and Charles Y. Chiu	N
EPI_ISL_435669	hCoV-19/USA/CA-SCCPHD-UC190/2020	North America / USA / California / Santa Clara County	2020-03-20	Santa Clara County Public Health Department	Chiu Laboratory, University of California, San Francisco	Xianding Deng, Scot Federman, Wei Gu, Elsa Villarino, Brandon Bonin, Debra A. Wadford, and Charles Y. Chiu	N
EPI_ISL_435670	hCoV-19/USA/CA-SCCPHD-UC191/2020	North America / USA / California / Santa Clara County	2020-03-19	Santa Clara County Public Health Department	Chiu Laboratory, University of California, San Francisco	Xianding Deng, Scot Federman, Wei Gu, Elsa Villarino, Brandon Bonin, Debra A. Wadford, and Charles Y. Chiu	Y
EPI_ISL_435671	hCoV-19/USA/CA-SCCPHD-UC192/2020	North America / USA / California / Santa Clara County	2020-03-21	Santa Clara County Public Health Department	Chiu Laboratory, University of California, San Francisco	Xianding Deng, Scot Federman, Wei Gu, Elsa Villarino, Brandon Bonin, Debra A. Wadford, and Charles Y. Chiu	N
EPI_ISL_435672	hCoV-19/USA/CA-SCCPHD-UC193/2020	North America / USA / California / Santa Clara County	2020-03-20	Santa Clara County Public Health Department	Chiu Laboratory, University of California, San Francisco	Xianding Deng, Scot Federman, Wei Gu, Elsa Villarino, Brandon Bonin, Debra A. Wadford, and Charles Y. Chiu	Y
EPI_ISL_435673	hCoV-19/USA/CA-SCCPHD-UC194/2020	North America / USA / California / Santa Clara County	2020-03-21	Santa Clara County Public Health Department	Chiu Laboratory, University of California, San Francisco	Xianding Deng, Scot Federman, Wei Gu, Elsa Villarino, Brandon Bonin, Debra A. Wadford, and Charles Y. Chiu	N
EPI_ISL_436641	hCoV-19/USA/CA-CZB-1000/2020	North America / USA / California / Santa Clara County	2020-03-31	County of Santa Clara Public Health Department	Chan-Zuckerberg Biohub	CZB Cliahub Consortium	N
EPI_ISL_436642	hCoV-19/USA/CA-CZB-1001/2020	North America / USA / California / Santa Clara County	2020-04-01	County of Santa Clara Public Health Department	Chan-Zuckerberg Biohub	CZB Cliahub Consortium	N
EPI_ISL_436643	hCoV-19/USA/CA-CZB-1002/2020	North America / USA / California / Santa Clara County	2020-04-01	County of Santa Clara Public Health Department	Chan-Zuckerberg Biohub	CZB Cliahub Consortium	N
EPI_ISL_436644	hCoV-19/USA/CA-CZB-1003/2020	North America / USA / California / Santa Clara County	2020-04-02	County of Santa Clara Public Health Department	Chan-Zuckerberg Biohub	CZB Cliahub Consortium	N
EPI_ISL_436645	hCoV-19/USA/CA-CZB-1004/2020	North America / USA / California / Santa Clara County	2020-04-01	County of Santa Clara Public Health Department	Chan-Zuckerberg Biohub	CZB Cliahub Consortium	N
EPI_ISL_436646	hCoV-19/USA/CA-CZB-1005/2020	North America / USA / California / Santa Clara County	2020-04-04	County of Santa Clara Public Health Department	Chan-Zuckerberg Biohub	CZB Cliahub Consortium	N
EPI_ISL_436647	hCoV-19/USA/CA-CZB-1006/2020	North America / USA / California / Santa Clara County	2020-04-04	County of Santa Clara Public Health Department	Chan-Zuckerberg Biohub	CZB Cliahub Consortium	N
EPI_ISL_436648	hCoV-19/USA/CA-CZB-1007/2020	North America / USA / California / Santa Clara County	2020-04-02	County of Santa Clara Public Health Department	Chan-Zuckerberg Biohub	CZB Cliahub Consortium	N
EPI_ISL_436649	hCoV-19/USA/CA-CZB-1008/2020	North America / USA / California / Santa Clara County	2020-04-05	County of Santa Clara Public Health Department	Chan-Zuckerberg Biohub	CZB Cliahub Consortium	N
EPI_ISL_436650	hCoV-19/USA/CA-CZB-1009/2020	North America / USA / California / Santa Clara County	2020-04-05	County of Santa Clara Public Health Department	Chan-Zuckerberg Biohub	CZB Cliahub Consortium	Y
EPI_ISL_436651	hCoV-19/USA/CA-CZB-1010/2020	North America / USA / California / Santa Clara County	2020-04-03	County of Santa Clara Public Health Department	Chan-Zuckerberg Biohub	CZB Cliahub Consortium	N
EPI_ISL_436652	hCoV-19/USA/CA-CZB-1011/2020	North America / USA / California / Santa Clara County	2020-04-05	County of Santa Clara Public Health Department	Chan-Zuckerberg Biohub	CZB Cliahub Consortium	N
EPI_ISL_436653	hCoV-19/USA/CA-CZB-1012/2020	North America / USA / California / Santa Clara County	2020-04-09	County of Santa Clara Public Health Department	Chan-Zuckerberg Biohub	CZB Cliahub Consortium	N
EPI_ISL_436654	hCoV-19/USA/CA-CZB-1013/2020	North America / USA / California / Santa Clara County	2020-04-07	County of Santa Clara Public Health Department	Chan-Zuckerberg Biohub	CZB Cliahub Consortium	N
EPI_ISL_436655	hCoV-19/USA/CA-CZB-1014/2020	North America / USA / California / Santa Clara County	2020-04-07	County of Santa Clara Public Health Department	Chan-Zuckerberg Biohub	CZB Cliahub Consortium	Y
EPI_ISL_436656	hCoV-19/USA/CA-CZB-1015/2020	North America / USA / California / Santa Clara County	2020-04-09	County of Santa Clara Public Health Department	Chan-Zuckerberg Biohub	CZB Cliahub Consortium	N
EPI_ISL_436657	hCoV-19/USA/CA-CZB-1016/2020	North America / USA / California / Santa Clara County	2020-04-09	County of Santa Clara Public Health Department	Chan-Zuckerberg Biohub	CZB Cliahub Consortium	Y
EPI_ISL_436658	hCoV-19/USA/CA-CZB-1017/2020	North America / USA / California / Santa Clara County	2020-04-09	County of Santa Clara Public Health Department	Chan-Zuckerberg Biohub	CZB Cliahub Consortium	N
EPI_ISL_436659	hCoV-19/USA/CA-CZB-1018/2020	North America / USA / California / Santa Clara County	2020-04-10	County of Santa Clara Public Health Department	Chan-Zuckerberg Biohub	CZB Cliahub Consortium	N
EPI_ISL_436660	hCoV-19/USA/CA-CZB-1019/2020	North America / USA / California / Santa Clara County	2020-04-10	County of Santa Clara Public Health Department	Chan-Zuckerberg Biohub	CZB Cliahub Consortium	Y
EPI_ISL_436661	hCoV-19/USA/CA-CZB-1020/2020	North America / USA / California / Santa Clara County	2020-04-09	County of Santa Clara Public Health Department	Chan-Zuckerberg Biohub	CZB Cliahub Consortium	Y
EPI_ISL_436662	hCoV-19/USA/CA-CZB-1021/2020	North America / USA / California / Santa Clara County	2020-04-11	County of Santa Clara Public Health Department	Chan-Zuckerberg Biohub	CZB Cliahub Consortium	Y
EPI_ISL_436663	hCoV-19/USA/CA-CZB-1022/2020	North America / USA / California / Santa Clara County	2020-04-11	County of Santa Clara Public Health Department	Chan-Zuckerberg Biohub	CZB Cliahub Consortium	Y
EPI_ISL_436664	hCoV-19/USA/CA-CZB-1023/2020	North America / USA / California / Santa Clara County	2020-04-11	County of Santa Clara Public Health Department	Chan-Zuckerberg Biohub	CZB Cliahub Consortium	Y
EPI_ISL_436665	hCoV-19/USA/CA-CZB-1024/2020	North America / USA / California / Santa Clara County	2020-04-10	County of Santa Clara Public Health Department	Chan-Zuckerberg Biohub	CZB Cliahub Consortium	N
EPI_ISL_436666	hCoV-19/USA/CA-CZB-1025/2020	North America / USA / California / Santa Clara County	2020-04-11	County of Santa Clara Public Health Department	Chan-Zuckerberg Biohub	CZB Cliahub Consortium	Y
EPI_ISL_436667	hCoV-19/USA/CA-CZB-1026/2020	North America / USA / California / Santa Clara County	2020-04-11	County of Santa Clara Public Health Department	Chan-Zuckerberg Biohub	CZB Cliahub Consortium	Y
EPI_ISL_436668	hCoV-19/USA/CA-CZB-1027/2020	North America / USA / California / Santa Clara County	2020-04-15	County of Santa Clara Public Health Department	Chan-Zuckerberg Biohub	CZB Cliahub Consortium	Y
EPI_ISL_436669	hCoV-19/USA/CA-CZB-1028/2020	North America / USA / California / Santa Clara County	2020-04-13	County of Santa Clara Public Health Department	Chan-Zuckerberg Biohub	CZB Cliahub Consortium	Y
EPI_ISL_436670	hCoV-19/USA/CA-CZB-1029/2020	North America / USA / California / Santa Clara County	2020-04-16	County of Santa Clara Public Health Department	Chan-Zuckerberg Biohub	CZB Cliahub Consortium	Y
EPI_ISL_436671	hCoV-19/USA/CA-CZB-1030/2020	North America / USA / California / Santa Clara County	2020-04-18	County of Santa Clara Public Health Department	Chan-Zuckerberg Biohub	CZB Cliahub Consortium	Y
EPI_ISL_436672	hCoV-19/USA/CA-CZB-1031/2020	North America / USA / California / Santa Clara County	2020-03-29	County of Santa Clara Public Health Department	Chan-Zuckerberg Biohub	CZB Cliahub Consortium	N
EPI_ISL_436673	hCoV-19/USA/CA-CZB-1032/2020	North America / USA / California / Santa Clara County	2020-04-01	County of Santa Clara Public Health Department	Chan-Zuckerberg Biohub	CZB Cliahub Consortium	N
EPI_ISL_436674	hCoV-19/USA/CA-CZB-1033/2020	North America / USA / California / Santa Clara County	2020-03-31	County of Santa Clara Public Health Department	Chan-Zuckerberg Biohub	CZB Cliahub Consortium	Y
EPI_ISL_436675	hCoV-19/USA/CA-CZB-1034/2020	North America / USA / California / Santa Clara County	2020-04-01	County of Santa Clara Public Health Department	Chan-Zuckerberg Biohub	CZB Cliahub Consortium	Y
EPI_ISL_436676	hCoV-19/USA/CA-CZB-1035/2020	North America / USA / California / Santa Clara County	2020-04-01	County of Santa Clara Public Health Department	Chan-Zuckerberg Biohub	CZB Cliahub Consortium	N
EPI_ISL_436677	hCoV-19/USA/CA-CZB-1036/2020	North America / USA / California / Santa Clara County	2020-04-02	County of Santa Clara Public Health Department	Chan-Zuckerberg Biohub	CZB Cliahub Consortium	N
EPI_ISL_436678	hCoV-19/USA/CA-CZB-1037/2020	North America / USA / California / Santa Clara County	2020-04-03	County of Santa Clara Public Health Department	Chan-Zuckerberg Biohub	CZB Cliahub Consortium	Y
EPI_ISL_436679	hCoV-19/USA/CA-CZB-1038/2020	North America / USA / California / Santa Clara County	2020-04-04	County of Santa Clara Public Health Department	Chan-Zuckerberg Biohub	CZB Cliahub Consortium	N
EPI_ISL_436680	hCoV-19/USA/CA-CZB-1039/2020	North America / USA / California / Santa Clara County	2020-04-04	County of Santa Clara Public Health Department	Chan-Zuckerberg Biohub	CZB Cliahub Consortium	Y
EPI_ISL_436681	hCoV-19/USA/CA-CZB-1040/2020	North America / USA / California / Santa Clara County	2020-04-03	County of Santa Clara Public Health Department	Chan-Zuckerberg Biohub	CZB Cliahub Consortium	Y
EPI_ISL_436682	hCoV-19/USA/CA-CZB-1041/2020	North America / USA / California / Santa Clara County	2020-04-08	County of Santa Clara Public Health Department	Chan-Zuckerberg Biohub	CZB Cliahub Consortium	Y
EPI_ISL_436683	hCoV-19/USA/CA-CZB-1042/2020	North America / USA / California / Santa Clara County	2020-04-20	County of Santa Clara Public Health Department	Chan-Zuckerberg Biohub	CZB Cliahub Consortium	Y
EPI_ISL_437043	hCoV-19/USA/CA-CZB-1043/2020	North America / USA / California / Santa Clara County	2020-04-01	County of Santa Clara Public Health	Chan-Zuckerberg Biohub	CZB Cliahub Consortium	N
EPI_ISL_437044	hCoV-19/USA/CA-CZB-1044/2020	North America / USA / California / Santa Clara County	2020-03-31	County of Santa Clara Public Health	Chan-Zuckerberg Biohub	CZB Cliahub Consortium	N
EPI_ISL_437045	hCoV-19/USA/CA-CZB-1045/2020	North America / USA / California / Santa Clara County	2020-04-04	County of Santa Clara Public Health	Chan-Zuckerberg Biohub	CZB Cliahub Consortium	N
EPI_ISL_437046	hCoV-19/USA/CA-CZB-1046/2020	North America / USA / California / Santa Clara County	2020-04-04	County of Santa Clara Public Health	Chan-Zuckerberg Biohub	CZB Cliahub Consortium	N
EPI_ISL_437047	hCoV-19/USA/CA-CZB-1047/2020	North America / USA / California / Santa Clara County	2020-04-03	County of Santa Clara Public Health	Chan-Zuckerberg Biohub	CZB Cliahub Consortium	Y
EPI_ISL_437048	hCoV-19/USA/CA-CZB-1048/2020	North America / USA / California / Santa Clara County	2020-04-04	County of Santa Clara Public Health	Chan-Zuckerberg Biohub	CZB Cliahub Consortium	Y
EPI_ISL_437049	hCoV-19/USA/CA-CZB-1049/2020	North America / USA / California / Santa Clara County	2020-04-05	County of Santa Clara Public Health	Chan-Zuckerberg Biohub	CZB Cliahub Consortium	N
EPI_ISL_437050	hCoV-19/USA/CA-CZB-1050/2020	North America / USA / California / Santa Clara County	2020-04-04	County of Santa Clara Public Health	Chan-Zuckerberg Biohub	CZB Cliahub Consortium	N
EPI_ISL_437051	hCoV-19/USA/CA-CZB-1051/2020	North America / USA / California / Santa Clara County	2020-04-06	County of Santa Clara Public Health	Chan-Zuckerberg Biohub	CZB Cliahub Consortium	N
EPI_ISL_437052	hCoV-19/USA/CA-CZB-1052/2020	North America / USA / California / Santa Clara County	2020-04-06	County of Santa Clara Public Health	Chan-Zuckerberg Biohub	CZB Cliahub Consortium	N
EPI_ISL_437053	hCoV-19/USA/CA-CZB-1053/2020	North America / USA / California / Santa Clara County	2020-04-06	County of Santa Clara Public Health	Chan-Zuckerberg Biohub	CZB Cliahub Consortium	Y
EPI_ISL_437054	hCoV-19/USA/CA-CZB-1054/2020	North America / USA / California / Santa Clara County	2020-04-05	County of Santa Clara Public Health	Chan-Zuckerberg Biohub	CZB Cliahub Consortium	Y
EPI_ISL_437055	hCoV-19/USA/CA-CZB-1055/2020	North America / USA / California / Santa Clara County	2020-04-06	County of Santa Clara Public Health	Chan-Zuckerberg Biohub	CZB Cliahub Consortium	Y
EPI_ISL_437056	hCoV-19/USA/CA-CZB-1056/2020	North America / USA / California / Santa Clara County	2020-04-07	County of Santa Clara Public Health	Chan-Zuckerberg Biohub	CZB Cliahub Consortium	N
EPI_ISL_437057	hCoV-19/USA/CA-CZB-1057/2020	North America / USA / California / Santa Clara County	2020-04-07	County of Santa Clara Public Health	Chan-Zuckerberg Biohub	CZB Cliahub Consortium	N
EPI_ISL_437058	hCoV-19/USA/CA-CZB-1058/2020	North America / USA / California / Santa Clara County	2020-04-06	County of Santa Clara Public Health	Chan-Zuckerberg Biohub	CZB Cliahub Consortium	Y
EPI_ISL_437059	hCoV-19/USA/CA-CZB-1059/2020	North America / USA / California / Santa Clara County	2020-04-08	County of Santa Clara Public Health	Chan-Zuckerberg Biohub	CZB Cliahub Consortium	N
EPI_ISL_437060	hCoV-19/USA/CA-CZB-1060/2020	North America / USA / California / Santa Clara County	2020-04-08	County of Santa Clara Public Health	Chan-Zuckerberg Biohub	CZB Cliahub Consortium	N
EPI_ISL_437061	hCoV-19/USA/CA-CZB-1061/2020	North America / USA / California / Santa Clara County	2020-04-09	County of Santa Clara Public Health	Chan-Zuckerberg Biohub	CZB Cliahub Consortium	Y
EPI_ISL_437062	hCoV-19/USA/CA-CZB-1062/2020	North America / USA / California / Santa Clara County	2020-04-10	County of Santa Clara Public Health	Chan-Zuckerberg Biohub	CZB Cliahub Consortium	N
EPI_ISL_437063	hCoV-19/USA/CA-CZB-1063/2020	North America / USA / California / Santa Clara County	2020-04-11	County of Santa Clara Public Health	Chan-Zuckerberg Biohub	CZB Cliahub Consortium	Y
EPI_ISL_437064	hCoV-19/USA/CA-CZB-1064/2020	North America / USA / California / Santa Clara County	2020-04-12	County of Santa Clara Public Health	Chan-Zuckerberg Biohub	CZB Cliahub Consortium	Y
EPI_ISL_437065	hCoV-19/USA/CA-CZB-1065/2020	North America / USA / California / Santa Clara County	2020-04-13	County of Santa Clara Public Health	Chan-Zuckerberg Biohub	CZB Cliahub Consortium	Y
EPI_ISL_437066	hCoV-19/USA/CA-CZB-1066/2020	North America / USA / California / Santa Clara County	2020-04-16	County of Santa Clara Public Health	Chan-Zuckerberg Biohub	CZB Cliahub Consortium	Y
EPI_ISL_437067	hCoV-19/USA/CA-CZB-1067/2020	North America / USA / California / Santa Clara County	2020-04-16	County of Santa Clara Public Health	Chan-Zuckerberg Biohub	CZB Cliahub Consortium	Y
EPI_ISL_437068	hCoV-19/USA/CA-CZB-1068/2020	North America / USA / California / Santa Clara County	2020-04-21	County of Santa Clara Public Health	Chan-Zuckerberg Biohub	CZB Cliahub Consortium	Y
EPI_ISL_437069	hCoV-19/USA/CA-CZB-1069/2020	North America / USA / California / Santa Clara County	2020-04-20	County of Santa Clara Public Health	Chan-Zuckerberg Biohub	CZB Cliahub Consortium	Y
EPI_ISL_437070	hCoV-19/USA/CA-CZB-1070/2020	North America / USA / California / Santa Clara County	2020-04-22	County of Santa Clara Public Health	Chan-Zuckerberg Biohub	CZB Cliahub Consortium	N
EPI_ISL_437071	hCoV-19/USA/CA-CZB-1071/2020	North America / USA / California / Santa Clara County	2020-04-23	County of Santa Clara Public Health	Chan-Zuckerberg Biohub	CZB Cliahub Consortium	N
EPI_ISL_437072	hCoV-19/USA/CA-CZB-1072/2020	North America / USA / California / Santa Clara County	2020-04-21	County of Santa Clara Public Health	Chan-Zuckerberg Biohub	CZB Cliahub Consortium	Y
EPI_ISL_437073	hCoV-19/USA/CA-CZB-1073/2020	North America / USA / California / Santa Clara County	2020-04-21	County of Santa Clara Public Health	Chan-Zuckerberg Biohub	CZB Cliahub Consortium	Y
EPI_ISL_437074	hCoV-19/USA/CA-CZB-1074/2020	North America / USA / California / Santa Clara County	2020-04-21	County of Santa Clara Public Health	Chan-Zuckerberg Biohub	CZB Cliahub Consortium	Y
EPI_ISL_437075	hCoV-19/USA/CA-CZB-1075/2020	North America / USA / California / Santa Clara County	2020-04-22	County of Santa Clara Public Health	Chan-Zuckerberg Biohub	CZB Cliahub Consortium	N
EPI_ISL_437076	hCoV-19/USA/CA-CZB-1076/2020	North America / USA / California / Santa Clara County	2020-04-07	County of Santa Clara Public Health	Chan-Zuckerberg Biohub	CZB Cliahub Consortium	N
EPI_ISL_437077	hCoV-19/USA/CA-CZB-1077/2020	North America / USA / California / Santa Clara County	2020-04-07	County of Santa Clara Public Health	Chan-Zuckerberg Biohub	CZB Cliahub Consortium	N
EPI_ISL_437078	hCoV-19/USA/CA-CZB-1078/2020	North America / USA / California / Santa Clara County	2020-04-07	County of Santa Clara Public Health	Chan-Zuckerberg Biohub	CZB Cliahub Consortium	N
EPI_ISL_437079	hCoV-19/USA/CA-CZB-1079/2020	North America / USA / California / Santa Clara County	2020-04-26	County of Santa Clara Public Health	Chan-Zuckerberg Biohub	CZB Cliahub Consortium	Y
EPI_ISL_437080	hCoV-19/USA/CA-CZB-1080/2020	North America / USA / California / Santa Clara County	2020-04-04	County of Santa Clara Public Health	Chan-Zuckerberg Biohub	CZB Cliahub Consortium	N
EPI_ISL_437081	hCoV-19/USA/CA-CZB-1081/2020	North America / USA / California / Santa Clara County	2020-04-25	County of Santa Clara Public Health	Chan-Zuckerberg Biohub	CZB Cliahub Consortium	Y
EPI_ISL_437082	hCoV-19/USA/CA-CZB-1082/2020	North America / USA / California / Santa Clara County	2020-04-23	County of Santa Clara Public Health	Chan-Zuckerberg Biohub	CZB Cliahub Consortium	Y
EPI_ISL_437083	hCoV-19/USA/CA-CZB-1083/2020	North America / USA / California / Santa Clara County	2020-04-09	County of Santa Clara Public Health	Chan-Zuckerberg Biohub	CZB Cliahub Consortium	Y
EPI_ISL_437084	hCoV-19/USA/CA-CZB-1084/2020	North America / USA / California / Santa Clara County	2020-04-07	County of Santa Clara Public Health	Chan-Zuckerberg Biohub	CZB Cliahub Consortium	N
EPI_ISL_437085	hCoV-19/USA/CA-CZB-1085/2020	North America / USA / California / Santa Clara County	2020-04-08	County of Santa Clara Public Health	Chan-Zuckerberg Biohub	CZB Cliahub Consortium	Y
EPI_ISL_437086	hCoV-19/USA/CA-CZB-1086/2020	North America / USA / California / Santa Clara County	2020-04-04	County of Santa Clara Public Health	Chan-Zuckerberg Biohub	CZB Cliahub Consortium	N
EPI_ISL_437087	hCoV-19/USA/CA-CZB-1087/2020	North America / USA / California / Santa Clara County	2020-04-05	County of Santa Clara Public Health	Chan-Zuckerberg Biohub	CZB Cliahub Consortium	N
EPI_ISL_437088	hCoV-19/USA/CA-CZB-1088/2020	North America / USA / California / Santa Clara County	2020-04-05	County of Santa Clara Public Health	Chan-Zuckerberg Biohub	CZB Cliahub Consortium	N
EPI_ISL_437549	hCoV-19/USA/CA-SR0263/2020	North America / USA / California / San Diego	2020-04-20	Scripps Medical Laboratory	Andersen lab at Scripps Research	SEARCH Alliance San Diego with Michael Quigley, Ellen Stefanski, Ian Mchardy	Y
EPI_ISL_437550	hCoV-19/USA/CA-SR0262/2020	North America / USA / California / San Diego	2020-04-27	Scripps Medical Laboratory	Andersen lab at Scripps Research	SEARCH Alliance San Diego with Michael Quigley, Ellen Stefanski, Ian Mchardy	Y
EPI_ISL_437551	hCoV-19/USA/CA-SR0261/2020	North America / USA / California / San Diego	2020-04-28	Scripps Medical Laboratory	Andersen lab at Scripps Research	SEARCH Alliance San Diego with Michael Quigley, Ellen Stefanski, Ian Mchardy	N
EPI_ISL_437552	hCoV-19/USA/CA-SR0260/2020	North America / USA / California / San Diego	2020-03-25	Scripps Medical Laboratory	Andersen lab at Scripps Research	SEARCH Alliance San Diego with Michael Quigley, Ellen Stefanski, Ian Mchardy	Y
EPI_ISL_437553	hCoV-19/USA/CA-SR0259/2020	North America / USA / California / San Diego	2020-03-25	Scripps Medical Laboratory	Andersen lab at Scripps Research	SEARCH Alliance San Diego with Michael Quigley, Ellen Stefanski, Ian Mchardy	N
EPI_ISL_437554	hCoV-19/USA/CA-SR0258/2020	North America / USA / California / San Diego	2020-03-19	Scripps Medical Laboratory	Andersen lab at Scripps Research	SEARCH Alliance San Diego with Michael Quigley, Ellen Stefanski, Ian Mchardy	Y
EPI_ISL_437555	hCoV-19/USA/CA-SR0257/2020	North America / USA / California / San Diego	2020-03-20	Scripps Medical Laboratory	Andersen lab at Scripps Research	SEARCH Alliance San Diego with Michael Quigley, Ellen Stefanski, Ian Mchardy	N
EPI_ISL_437556	hCoV-19/USA/CA-SR0256/2020	North America / USA / California / San Diego	2020-03-26	Scripps Medical Laboratory	Andersen lab at Scripps Research	SEARCH Alliance San Diego with Michael Quigley, Ellen Stefanski, Ian Mchardy	N
EPI_ISL_437557	hCoV-19/USA/CA-SR0255/2020	North America / USA / California / San Diego	2020-03-30	Scripps Medical Laboratory	Andersen lab at Scripps Research	SEARCH Alliance San Diego with Michael Quigley, Ellen Stefanski, Ian Mchardy	N
EPI_ISL_437558	hCoV-19/USA/CA-SR0253/2020	North America / USA / California / San Diego	2020-03-27	Scripps Medical Laboratory	Andersen lab at Scripps Research	SEARCH Alliance San Diego with Michael Quigley, Ellen Stefanski, Ian Mchardy	N
EPI_ISL_437559	hCoV-19/USA/CA-SR0252/2020	North America / USA / California / San Diego	2020-03-26	Scripps Medical Laboratory	Andersen lab at Scripps Research	SEARCH Alliance San Diego with Michael Quigley, Ellen Stefanski, Ian Mchardy	N
EPI_ISL_437560	hCoV-19/USA/CA-SR0250/2020	North America / USA / California / San Diego	2020-03-22	Scripps Medical Laboratory	Andersen lab at Scripps Research	SEARCH Alliance San Diego with Michael Quigley, Ellen Stefanski, Ian Mchardy	N
EPI_ISL_437561	hCoV-19/USA/CA-SR0249/2020	North America / USA / California / San Diego	2020-03-17	Scripps Medical Laboratory	Andersen lab at Scripps Research	SEARCH Alliance San Diego with Michael Quigley, Ellen Stefanski, Ian Mchardy	N
EPI_ISL_437562	hCoV-19/USA/CA-SR0248/2020	North America / USA / California / San Diego	2020-03-21	Scripps Medical Laboratory	Andersen lab at Scripps Research	SEARCH Alliance San Diego with Michael Quigley, Ellen Stefanski, Ian Mchardy	N
EPI_ISL_437563	hCoV-19/USA/CA-SR0247/2020	North America / USA / California / San Diego	2020-03-27	Scripps Medical Laboratory	Andersen lab at Scripps Research	SEARCH Alliance San Diego with Michael Quigley, Ellen Stefanski, Ian Mchardy	N
EPI_ISL_437564	hCoV-19/USA/CA-SR0245/2020	North America / USA / California / San Diego	2020-03-24	Scripps Medical Laboratory	Andersen lab at Scripps Research	SEARCH Alliance San Diego with Michael Quigley, Ellen Stefanski, Ian Mchardy	N
EPI_ISL_437565	hCoV-19/USA/CA-SR0244/2020	North America / USA / California / San Diego	2020-03-28	Scripps Medical Laboratory	Andersen lab at Scripps Research	SEARCH Alliance San Diego with Michael Quigley, Ellen Stefanski, Ian Mchardy	N
EPI_ISL_437566	hCoV-19/USA/CA-SR0240/2020	North America / USA / California / San Diego	2020-03-24	Scripps Medical Laboratory	Andersen lab at Scripps Research	SEARCH Alliance San Diego with Michael Quigley, Ellen Stefanski, Ian Mchardy	N
EPI_ISL_437567	hCoV-19/USA/CA-SR0237/2020	North America / USA / California / San Diego	2020-04-26	Scripps Medical Laboratory	Andersen lab at Scripps Research	SEARCH Alliance San Diego with Michael Quigley, Ellen Stefanski, Ian Mchardy	Y
EPI_ISL_437568	hCoV-19/USA/CA-SR0236/2020	North America / USA / California / San Diego	2020-04-26	Scripps Medical Laboratory	Andersen lab at Scripps Research	SEARCH Alliance San Diego with Michael Quigley, Ellen Stefanski, Ian Mchardy	Y
EPI_ISL_437569	hCoV-19/USA/CA-SR0235/2020	North America / USA / California / San Diego	2020-04-20	Scripps Medical Laboratory	Andersen lab at Scripps Research	SEARCH Alliance San Diego with Michael Quigley, Ellen Stefanski, Ian Mchardy	Y
EPI_ISL_437570	hCoV-19/USA/CA-SR0234/2020	North America / USA / California / San Diego	2020-04-24	Scripps Medical Laboratory	Andersen lab at Scripps Research	SEARCH Alliance San Diego with Michael Quigley, Ellen Stefanski, Ian Mchardy	Y
EPI_ISL_437571	hCoV-19/USA/CA-SR0233/2020	North America / USA / California / San Diego	2020-04-25	Scripps Medical Laboratory	Andersen lab at Scripps Research	SEARCH Alliance San Diego with Michael Quigley, Ellen Stefanski, Ian Mchardy	Y
EPI_ISL_437572	hCoV-19/USA/CA-SR0232/2020	North America / USA / California / San Diego	2020-04-21	Scripps Medical Laboratory	Andersen lab at Scripps Research	SEARCH Alliance San Diego with Michael Quigley, Ellen Stefanski, Ian Mchardy	N
EPI_ISL_437573	hCoV-19/USA/CA-SR0230/2020	North America / USA / California / San Diego	2020-04-24	Scripps Medical Laboratory	Andersen lab at Scripps Research	SEARCH Alliance San Diego with Michael Quigley, Ellen Stefanski, Ian Mchardy	Y
EPI_ISL_437574	hCoV-19/USA/CA-SR0228/2020	North America / USA / California / San Diego	2020-04-07	Scripps Medical Laboratory	Andersen lab at Scripps Research	SEARCH Alliance San Diego with Michael Quigley, Ellen Stefanski, Ian Mchardy	N
EPI_ISL_437575	hCoV-19/USA/CA-SR0225/2020	North America / USA / California / San Diego	2020-04-06	Scripps Medical Laboratory	Andersen lab at Scripps Research	SEARCH Alliance San Diego with Michael Quigley, Ellen Stefanski, Ian Mchardy	N
EPI_ISL_437576	hCoV-19/USA/CA-SR0224/2020	North America / USA / California / San Diego	2020-04-02	Scripps Medical Laboratory	Andersen lab at Scripps Research	SEARCH Alliance San Diego with Michael Quigley, Ellen Stefanski, Ian Mchardy	Y
EPI_ISL_437577	hCoV-19/USA/CA-SR0223/2020	North America / USA / California / San Diego	2020-04-22	Scripps Medical Laboratory	Andersen lab at Scripps Research	SEARCH Alliance San Diego with Michael Quigley, Ellen Stefanski, Ian Mchardy	Y
EPI_ISL_437578	hCoV-19/USA/CA-SR0222/2020	North America / USA / California / San Diego	2020-04-15	Scripps Medical Laboratory	Andersen lab at Scripps Research	SEARCH Alliance San Diego with Michael Quigley, Ellen Stefanski, Ian Mchardy	Y
EPI_ISL_437579	hCoV-19/USA/CA-SR0219/2020	North America / USA / California / San Diego	2020-04-02	Scripps Medical Laboratory	Andersen lab at Scripps Research	SEARCH Alliance San Diego with Michael Quigley, Ellen Stefanski, Ian Mchardy	N
EPI_ISL_437580	hCoV-19/USA/CA-SR0218/2020	North America / USA / California / San Diego	2020-04-18	Scripps Medical Laboratory	Andersen lab at Scripps Research	SEARCH Alliance San Diego with Michael Quigley, Ellen Stefanski, Ian Mchardy	Y
EPI_ISL_437581	hCoV-19/USA/CA-SR0205/2020	North America / USA / California / San Diego	2020-03-21	Scripps Medical Laboratory	Andersen lab at Scripps Research	SEARCH Alliance San Diego with Michael Quigley, Ellen Stefanski, Ian Mchardy	N
EPI_ISL_437582	hCoV-19/USA/CA-SR0204/2020	North America / USA / California / San Diego	2020-03-14	Scripps Medical Laboratory	Andersen lab at Scripps Research	SEARCH Alliance San Diego with Michael Quigley, Ellen Stefanski, Ian Mchardy	N
EPI_ISL_437583	hCoV-19/USA/CA-SR0201/2020	North America / USA / California / San Diego	2020-03-22	Scripps Medical Laboratory	Andersen lab at Scripps Research	SEARCH Alliance San Diego with Michael Quigley, Ellen Stefanski, Ian Mchardy	N
EPI_ISL_437584	hCoV-19/USA/CA-SR0199/2020	North America / USA / California / San Diego	2020-03-15	Scripps Medical Laboratory	Andersen lab at Scripps Research	SEARCH Alliance San Diego with Michael Quigley, Ellen Stefanski, Ian Mchardy	N
EPI_ISL_437585	hCoV-19/USA/CA-SR0198/2020	North America / USA / California / San Diego	2020-03-21	Scripps Medical Laboratory	Andersen lab at Scripps Research	SEARCH Alliance San Diego with Michael Quigley, Ellen Stefanski, Ian Mchardy	N
EPI_ISL_437586	hCoV-19/USA/CA-SR0197/2020	North America / USA / California / San Diego	2020-03-24	Scripps Medical Laboratory	Andersen lab at Scripps Research	SEARCH Alliance San Diego with Michael Quigley, Ellen Stefanski, Ian Mchardy	N
EPI_ISL_437587	hCoV-19/USA/CA-SR0195/2020	North America / USA / California / San Diego	2020-03-28	Scripps Medical Laboratory	Andersen lab at Scripps Research	SEARCH Alliance San Diego with Michael Quigley, Ellen Stefanski, Ian Mchardy	Y
EPI_ISL_437588	hCoV-19/USA/CA-SR0193/2020	North America / USA / California / San Diego	2020-03-23	Scripps Medical Laboratory	Andersen lab at Scripps Research	SEARCH Alliance San Diego with Michael Quigley, Ellen Stefanski, Ian Mchardy	Y
EPI_ISL_437589	hCoV-19/USA/CA-SR0192/2020	North America / USA / California / San Diego	2020-03-24	Scripps Medical Laboratory	Andersen lab at Scripps Research	SEARCH Alliance San Diego with Michael Quigley, Ellen Stefanski, Ian Mchardy	N
EPI_ISL_437590	hCoV-19/USA/CA-SR0190/2020	North America / USA / California / San Diego	2020-03-30	Scripps Medical Laboratory	Andersen lab at Scripps Research	SEARCH Alliance San Diego with Michael Quigley, Ellen Stefanski, Ian Mchardy	N
EPI_ISL_437591	hCoV-19/USA/CA-SR0189/2020	North America / USA / California / San Diego	2020-03-26	Scripps Medical Laboratory	Andersen lab at Scripps Research	SEARCH Alliance San Diego with Michael Quigley, Ellen Stefanski, Ian Mchardy	Y
EPI_ISL_437592	hCoV-19/USA/CA-SR0188/2020	North America / USA / California / San Diego	2020-03-28	Scripps Medical Laboratory	Andersen lab at Scripps Research	SEARCH Alliance San Diego with Michael Quigley, Ellen Stefanski, Ian Mchardy	N
EPI_ISL_437593	hCoV-19/USA/CA-SR0187/2020	North America / USA / California / San Diego	2020-03-25	Scripps Medical Laboratory	Andersen lab at Scripps Research	SEARCH Alliance San Diego with Michael Quigley, Ellen Stefanski, Ian Mchardy	N
EPI_ISL_437594	hCoV-19/USA/CA-SR0184/2020	North America / USA / California / San Diego	2020-03-23	Scripps Medical Laboratory	Andersen lab at Scripps Research	SEARCH Alliance San Diego with Michael Quigley, Ellen Stefanski, Ian Mchardy	N
EPI_ISL_437595	hCoV-19/USA/CA-SR0182/2020	North America / USA / California / San Diego	2020-03-22	Scripps Medical Laboratory	Andersen lab at Scripps Research	SEARCH Alliance San Diego with Michael Quigley, Ellen Stefanski, Ian Mchardy	N
EPI_ISL_437596	hCoV-19/USA/CA-SR0181/2020	North America / USA / California / San Diego	2020-03-24	Scripps Medical Laboratory	Andersen lab at Scripps Research	SEARCH Alliance San Diego with Michael Quigley, Ellen Stefanski, Ian Mchardy	N
EPI_ISL_437597	hCoV-19/USA/CA-SR0180/2020	North America / USA / California / San Diego	2020-03-26	Scripps Medical Laboratory	Andersen lab at Scripps Research	SEARCH Alliance San Diego with Michael Quigley, Ellen Stefanski, Ian Mchardy	N
EPI_ISL_437598	hCoV-19/USA/CA-SR0179/2020	North America / USA / California / San Diego	2020-03-25	Scripps Medical Laboratory	Andersen lab at Scripps Research	SEARCH Alliance San Diego with Michael Quigley, Ellen Stefanski, Ian Mchardy	N
EPI_ISL_437599	hCoV-19/USA/CA-SR0178/2020	North America / USA / California / San Diego	2020-03-20	Scripps Medical Laboratory	Andersen lab at Scripps Research	SEARCH Alliance San Diego with Michael Quigley, Ellen Stefanski, Ian Mchardy	Y
EPI_ISL_437600	hCoV-19/USA/CA-SR0177/2020	North America / USA / California / San Diego	2020-03-19	Scripps Medical Laboratory	Andersen lab at Scripps Research	SEARCH Alliance San Diego with Michael Quigley, Ellen Stefanski, Ian Mchardy	N
EPI_ISL_444023	hCoV-19/USA/CA-CZB-1089/2020	North America / USA / California / Santa Clara County	2020-05-01	County of Santa Clara Public Health	Chan-Zuckerberg Biohub	CZB Cliahub Consortium	Y
EPI_ISL_444024	hCoV-19/USA/CA-CZB-1090/2020	North America / USA / California / Santa Clara County	2020-05-01	County of Santa Clara Public Health	Chan-Zuckerberg Biohub	CZB Cliahub Consortium	Y
EPI_ISL_444025	hCoV-19/USA/CA-CZB-1091/2020	North America / USA / California / Santa Clara County	2020-05-01	County of Santa Clara Public Health	Chan-Zuckerberg Biohub	CZB Cliahub Consortium	Y
EPI_ISL_444026	hCoV-19/USA/CA-CZB-1092/2020	North America / USA / California / Santa Clara County	2020-05-01	County of Santa Clara Public Health	Chan-Zuckerberg Biohub	CZB Cliahub Consortium	Y
EPI_ISL_444051	hCoV-19/USA/CA-CZB-1093/2020	North America / USA / California / San Francisco	2020-04-27	UCSF Clinical Microbiology Laboratory	Chan-Zuckerberg Biohub	CZB Cliahub Consortium	Y
EPI_ISL_444052	hCoV-19/USA/CA-CZB-1094/2020	North America / USA / California / San Francisco	2020-04-27	UCSF Clinical Microbiology Laboratory	Chan-Zuckerberg Biohub	CZB Cliahub Consortium	N
EPI_ISL_444053	hCoV-19/USA/CA-CZB-1095/2020	North America / USA / California / San Francisco	2020-04-27	UCSF Clinical Microbiology Laboratory	Chan-Zuckerberg Biohub	CZB Cliahub Consortium	N
EPI_ISL_444054	hCoV-19/USA/CA-CZB-1096/2020	North America / USA / California / San Francisco	2020-04-29	UCSF Clinical Microbiology Laboratory	Chan-Zuckerberg Biohub	CZB Cliahub Consortium	N
EPI_ISL_444055	hCoV-19/USA/CA-CZB-1097/2020	North America / USA / California / San Francisco	2020-04-26	UCSF Clinical Microbiology Laboratory	Chan-Zuckerberg Biohub	CZB Cliahub Consortium	Y
EPI_ISL_444056	hCoV-19/USA/CA-CZB-1098/2020	North America / USA / California / San Francisco	2020-04-26	UCSF Clinical Microbiology Laboratory	Chan-Zuckerberg Biohub	CZB Cliahub Consortium	Y
EPI_ISL_444057	hCoV-19/USA/CA-CZB-1099/2020	North America / USA / California / San Francisco	2020-04-28	UCSF Clinical Microbiology Laboratory	Chan-Zuckerberg Biohub	CZB Cliahub Consortium	Y
EPI_ISL_444058	hCoV-19/USA/CA-CZB-1100/2020	North America / USA / California / San Francisco	2020-04-28	UCSF Clinical Microbiology Laboratory	Chan-Zuckerberg Biohub	CZB Cliahub Consortium	N
EPI_ISL_444059	hCoV-19/USA/CA-CZB-1101/2020	North America / USA / California / San Francisco	2020-04-27	UCSF Clinical Microbiology Laboratory	Chan-Zuckerberg Biohub	CZB Cliahub Consortium	Y
EPI_ISL_444060	hCoV-19/USA/CA-CZB-1102/2020	North America / USA / California / San Francisco	2020-04-27	UCSF Clinical Microbiology Laboratory	Chan-Zuckerberg Biohub	CZB Cliahub Consortium	N
EPI_ISL_444061	hCoV-19/USA/CA-CZB-1103/2020	North America / USA / California / San Francisco	2020-04-27	UCSF Clinical Microbiology Laboratory	Chan-Zuckerberg Biohub	CZB Cliahub Consortium	Y
EPI_ISL_444062	hCoV-19/USA/CA-CZB-1104/2020	North America / USA / California / San Francisco	2020-04-28	UCSF Clinical Microbiology Laboratory	Chan-Zuckerberg Biohub	CZB Cliahub Consortium	N
EPI_ISL_444063	hCoV-19/USA/CA-CZB-1105/2020	North America / USA / California / San Francisco	2020-04-30	UCSF Clinical Microbiology Laboratory	Chan-Zuckerberg Biohub	CZB Cliahub Consortium	N
EPI_ISL_444064	hCoV-19/USA/CA-CZB-1106/2020	North America / USA / California / San Francisco	2020-04-30	UCSF Clinical Microbiology Laboratory	Chan-Zuckerberg Biohub	CZB Cliahub Consortium	N
EPI_ISL_444065	hCoV-19/USA/CA-CZB-1107/2020	North America / USA / California / San Francisco	2020-04-30	UCSF Clinical Microbiology Laboratory	Chan-Zuckerberg Biohub	CZB Cliahub Consortium	Y
EPI_ISL_444066	hCoV-19/USA/CA-CZB-1108/2020	North America / USA / California / San Francisco	2020-04-30	UCSF Clinical Microbiology Laboratory	Chan-Zuckerberg Biohub	CZB Cliahub Consortium	N
EPI_ISL_444067	hCoV-19/USA/CA-CZB-1109/2020	North America / USA / California / San Francisco	2020-04-30	UCSF Clinical Microbiology Laboratory	Chan-Zuckerberg Biohub	CZB Cliahub Consortium	N
EPI_ISL_444068	hCoV-19/USA/CA-CZB-1110/2020	North America / USA / California / San Francisco	2020-04-30	UCSF Clinical Microbiology Laboratory	Chan-Zuckerberg Biohub	CZB Cliahub Consortium	N
EPI_ISL_444069	hCoV-19/USA/CA-CZB-1111/2020	North America / USA / California / San Francisco	2020-04-30	UCSF Clinical Microbiology Laboratory	Chan-Zuckerberg Biohub	CZB Cliahub Consortium	N
EPI_ISL_444070	hCoV-19/USA/CA-CZB-1112/2020	North America / USA / California / San Francisco	2020-04-30	UCSF Clinical Microbiology Laboratory	Chan-Zuckerberg Biohub	CZB Cliahub Consortium	Y
EPI_ISL_444071	hCoV-19/USA/CA-CZB-1113/2020	North America / USA / California / San Francisco	2020-04-30	UCSF Clinical Microbiology Laboratory	Chan-Zuckerberg Biohub	CZB Cliahub Consortium	Y
EPI_ISL_444072	hCoV-19/USA/CA-CZB-1114/2020	North America / USA / California / San Francisco	2020-04-30	UCSF Clinical Microbiology Laboratory	Chan-Zuckerberg Biohub	CZB Cliahub Consortium	Y
EPI_ISL_444073	hCoV-19/USA/CA-CZB-1115/2020	North America / USA / California / San Francisco	2020-04-30	UCSF Clinical Microbiology Laboratory	Chan-Zuckerberg Biohub	CZB Cliahub Consortium	Y
EPI_ISL_444074	hCoV-19/USA/CA-CZB-1116/2020	North America / USA / California / San Francisco	2020-04-30	UCSF Clinical Microbiology Laboratory	Chan-Zuckerberg Biohub	CZB Cliahub Consortium	N
EPI_ISL_444075	hCoV-19/USA/CA-CZB-1117/2020	North America / USA / California / San Francisco	2020-04-30	UCSF Clinical Microbiology Laboratory	Chan-Zuckerberg Biohub	CZB Cliahub Consortium	Y
EPI_ISL_444076	hCoV-19/USA/CA-CZB-1118/2020	North America / USA / California / San Francisco	2020-04-30	UCSF Clinical Microbiology Laboratory	Chan-Zuckerberg Biohub	CZB Cliahub Consortium	Y
EPI_ISL_444077	hCoV-19/USA/CA-CZB-1119/2020	North America / USA / California / San Francisco	2020-04-30	UCSF Clinical Microbiology Laboratory	Chan-Zuckerberg Biohub	CZB Cliahub Consortium	Y
EPI_ISL_444078	hCoV-19/USA/CA-CZB-1120/2020	North America / USA / California / San Francisco	2020-04-29	UCSF Clinical Microbiology Laboratory	Chan-Zuckerberg Biohub	CZB Cliahub Consortium	N
EPI_ISL_444455	hCoV-19/USA/CA-QDX-03/2020	North America / USA / California	2020-03-13	unknown	Molecular Infectious Disease	Anderson,B.P., Rosenthal,S.H., Gerasimova,A., Kagan,R.M. and Owen,R.	N
EPI_ISL_444994	hCoV-19/USA/CA_NHRC_01/2020	North America / USA / California	2020-03-11	Naval Health Research Center	Naval Medical Research Center Biological Defense Research Directorate	Logan Voegtly, Regina Cer, Dessiree Pena-Gomez, Adrian Paskey,Kyle Long, Roger Pan, Melinda Balansay-Ames, Chris Myers, Ewell Hollis, Nathaniel Christy, Kimberly Bishop-Lilly	Y
EPI_ISL_445094	hCoV-19/USA/CA-SR0094/2020	North America / USA / California / San Diego	2020-03-17	UC San Diego Center for Advanced Laboratory Medicine	Andersen lab at Scripps Research	SEARCH Alliance San Diego with David Pride, Ji H Shin	N
EPI_ISL_445095	hCoV-19/USA/CA-SR0095/2020	North America / USA / California / San Diego	2020-03-19	UC San Diego Center for Advanced Laboratory Medicine	Andersen lab at Scripps Research	SEARCH Alliance San Diego with David Pride, Ji H Shin	Y
EPI_ISL_445096	hCoV-19/USA/CA-SR0097/2020	North America / USA / California / San Diego	2020-03-13	UC San Diego Center for Advanced Laboratory Medicine	Andersen lab at Scripps Research	SEARCH Alliance San Diego with David Pride, Ji H Shin	Y
EPI_ISL_445097	hCoV-19/USA/CA-SR0098/2020	North America / USA / California / San Diego	2020-03-14	UC San Diego Center for Advanced Laboratory Medicine	Andersen lab at Scripps Research	SEARCH Alliance San Diego with David Pride, Ji H Shin	N
EPI_ISL_445098	hCoV-19/USA/CA-SR0099/2020	North America / USA / California / San Diego	2020-03-14	UC San Diego Center for Advanced Laboratory Medicine	Andersen lab at Scripps Research	SEARCH Alliance San Diego with David Pride, Ji H Shin	N
EPI_ISL_445099	hCoV-19/USA/CA-SR0100/2020	North America / USA / California / San Diego	2020-03-14	UC San Diego Center for Advanced Laboratory Medicine	Andersen lab at Scripps Research	SEARCH Alliance San Diego with David Pride, Ji H Shin	N
EPI_ISL_445100	hCoV-19/USA/CA-SR0103/2020	North America / USA / California / San Diego	2020-03-16	UC San Diego Center for Advanced Laboratory Medicine	Andersen lab at Scripps Research	SEARCH Alliance San Diego with David Pride, Ji H Shin	Y
EPI_ISL_445101	hCoV-19/USA/CA-SR0104/2020	North America / USA / California / San Diego	2020-03-15	UC San Diego Center for Advanced Laboratory Medicine	Andersen lab at Scripps Research	SEARCH Alliance San Diego with David Pride, Ji H Shin	Y
EPI_ISL_445102	hCoV-19/USA/CA-SR0106/2020	North America / USA / California / San Diego	2020-03-14	UC San Diego Center for Advanced Laboratory Medicine	Andersen lab at Scripps Research	SEARCH Alliance San Diego with David Pride, Ji H Shin	N
EPI_ISL_445103	hCoV-19/USA/CA-SR0107/2020	North America / USA / California / San Diego	2020-03-13	UC San Diego Center for Advanced Laboratory Medicine	Andersen lab at Scripps Research	SEARCH Alliance San Diego with David Pride, Ji H Shin	Y
EPI_ISL_445104	hCoV-19/USA/CA-SR0108/2020	North America / USA / California / San Diego	2020-03-20	UC San Diego Center for Advanced Laboratory Medicine	Andersen lab at Scripps Research	SEARCH Alliance San Diego with David Pride, Ji H Shin	N
EPI_ISL_445105	hCoV-19/USA/CA-SR0111/2020	North America / USA / California / San Diego	2020-03-24	UC San Diego Center for Advanced Laboratory Medicine	Andersen lab at Scripps Research	SEARCH Alliance San Diego with David Pride, Ji H Shin	N
EPI_ISL_445106	hCoV-19/USA/CA-SR0113/2020	North America / USA / California / San Diego	2020-03-25	UC San Diego Center for Advanced Laboratory Medicine	Andersen lab at Scripps Research	SEARCH Alliance San Diego with David Pride, Ji H Shin	N
EPI_ISL_445107	hCoV-19/USA/CA-SR0115/2020	North America / USA / California / San Diego	2020-03-25	UC San Diego Center for Advanced Laboratory Medicine	Andersen lab at Scripps Research	SEARCH Alliance San Diego with David Pride, Ji H Shin	N
EPI_ISL_445108	hCoV-19/USA/CA-SR0117/2020	North America / USA / California / San Diego	2020-03-14	UC San Diego Center for Advanced Laboratory Medicine	Andersen lab at Scripps Research	SEARCH Alliance San Diego with David Pride, Ji H Shin	Y
EPI_ISL_445109	hCoV-19/USA/CA-SR0118/2020	North America / USA / California / San Diego	2020-03-12	UC San Diego Center for Advanced Laboratory Medicine	Andersen lab at Scripps Research	SEARCH Alliance San Diego with David Pride, Ji H Shin	N
EPI_ISL_445110	hCoV-19/USA/CA-SR0119/2020	North America / USA / California / San Diego	2020-03-26	UC San Diego Center for Advanced Laboratory Medicine	Andersen lab at Scripps Research	SEARCH Alliance San Diego with David Pride, Ji H Shin	N
EPI_ISL_445111	hCoV-19/USA/CA-SR0120/2020	North America / USA / California / San Diego	2020-03-26	UC San Diego Center for Advanced Laboratory Medicine	Andersen lab at Scripps Research	SEARCH Alliance San Diego with David Pride, Ji H Shin	N
EPI_ISL_445112	hCoV-19/USA/CA-SR0122/2020	North America / USA / California / San Diego	2020-03-26	UC San Diego Center for Advanced Laboratory Medicine	Andersen lab at Scripps Research	SEARCH Alliance San Diego with David Pride, Ji H Shin	Y
EPI_ISL_445113	hCoV-19/USA/CA-SR0128/2020	North America / USA / California / San Diego	2020-03-28	UC San Diego Center for Advanced Laboratory Medicine	Andersen lab at Scripps Research	SEARCH Alliance San Diego with David Pride, Ji H Shin	N
EPI_ISL_445114	hCoV-19/USA/CA-SR0130/2020	North America / USA / California / San Diego	2020-03-28	UC San Diego Center for Advanced Laboratory Medicine	Andersen lab at Scripps Research	SEARCH Alliance San Diego with David Pride, Ji H Shin	N
EPI_ISL_445115	hCoV-19/USA/CA-SR0132/2020	North America / USA / California / San Diego	2020-03-30	UC San Diego Center for Advanced Laboratory Medicine	Andersen lab at Scripps Research	SEARCH Alliance San Diego with David Pride, Ji H Shin	Y
EPI_ISL_445116	hCoV-19/USA/CA-SR0135/2020	North America / USA / California / San Diego	2020-03-31	UC San Diego Center for Advanced Laboratory Medicine	Andersen lab at Scripps Research	SEARCH Alliance San Diego with David Pride, Ji H Shin	N
EPI_ISL_445117	hCoV-19/USA/CA-SR0136/2020	North America / USA / California / San Diego	2020-03-14	UC San Diego Center for Advanced Laboratory Medicine	Andersen lab at Scripps Research	SEARCH Alliance San Diego with David Pride, Ji H Shin	N
EPI_ISL_445118	hCoV-19/USA/CA-SR0217/2020	North America / USA / California / San Diego	2020-05-04	Rady's Childrens Hospital	Andersen lab at Scripps Research	SEARCH Alliance San Diego	Y
EPI_ISL_445164	hCoV-19/USA/CA-SR0310/2020	North America / USA / California / San Diego	2020-03-21	Scripps Medical Laboratory	Andersen lab at Scripps Research	SEARCH Alliance San Diego with Michael Quigley, Ellen Stefanski, Ian Mchardy	N
EPI_ISL_445165	hCoV-19/USA/CA-SR0311/2020	North America / USA / California / San Diego	2020-03-17	Scripps Medical Laboratory	Andersen lab at Scripps Research	SEARCH Alliance San Diego with Michael Quigley, Ellen Stefanski, Ian Mchardy	N
EPI_ISL_445166	hCoV-19/USA/CA-SR0312/2020	North America / USA / California / San Diego	2020-03-22	Scripps Medical Laboratory	Andersen lab at Scripps Research	SEARCH Alliance San Diego with Michael Quigley, Ellen Stefanski, Ian Mchardy	Y
EPI_ISL_445167	hCoV-19/USA/CA-SR0313/2020	North America / USA / California / San Diego	2020-03-27	Scripps Medical Laboratory	Andersen lab at Scripps Research	SEARCH Alliance San Diego with Michael Quigley, Ellen Stefanski, Ian Mchardy	N
EPI_ISL_445168	hCoV-19/USA/CA-SR0314/2020	North America / USA / California / San Diego	2020-03-26	Scripps Medical Laboratory	Andersen lab at Scripps Research	SEARCH Alliance San Diego with Michael Quigley, Ellen Stefanski, Ian Mchardy	Y
EPI_ISL_445169	hCoV-19/USA/CA-CZB-1121/2020	North America / USA / California / San Francisco	2020-03-28	UCSF Clinical Microbiology Laboratory	Chan-Zuckerberg Biohub	CZB Cliahub Consortium	Y
EPI_ISL_445170	hCoV-19/USA/CA-CZB-1122/2020	North America / USA / California / San Francisco	2020-03-27	UCSF Clinical Microbiology Laboratory	Chan-Zuckerberg Biohub	CZB Cliahub Consortium	N
EPI_ISL_445171	hCoV-19/USA/CA-CZB-1123/2020	North America / USA / California / San Francisco	2020-03-27	UCSF Clinical Microbiology Laboratory	Chan-Zuckerberg Biohub	CZB Cliahub Consortium	N
EPI_ISL_445172	hCoV-19/USA/CA-CZB-1124/2020	North America / USA / California / San Francisco	2020-03-25	UCSF Clinical Microbiology Laboratory	Chan-Zuckerberg Biohub	CZB Cliahub Consortium	N
EPI_ISL_445173	hCoV-19/USA/CA-CZB-1125/2020	North America / USA / California / San Francisco	2020-03-31	UCSF Clinical Microbiology Laboratory	Chan-Zuckerberg Biohub	CZB Cliahub Consortium	Y
EPI_ISL_445174	hCoV-19/USA/CA-CZB-1126/2020	North America / USA / California / San Francisco	2020-03-31	UCSF Clinical Microbiology Laboratory	Chan-Zuckerberg Biohub	CZB Cliahub Consortium	N
EPI_ISL_445175	hCoV-19/USA/CA-CZB-1127/2020	North America / USA / California / San Francisco	2020-04-05	UCSF Clinical Microbiology Laboratory	Chan-Zuckerberg Biohub	CZB Cliahub Consortium	N
EPI_ISL_445176	hCoV-19/USA/CA-CZB-1128/2020	North America / USA / California / San Francisco	2020-04-05	UCSF Clinical Microbiology Laboratory	Chan-Zuckerberg Biohub	CZB Cliahub Consortium	N
EPI_ISL_445177	hCoV-19/USA/CA-CZB-1129/2020	North America / USA / California / San Francisco	2020-03-31	UCSF Clinical Microbiology Laboratory	Chan-Zuckerberg Biohub	CZB Cliahub Consortium	N
EPI_ISL_445178	hCoV-19/USA/CA-CZB-1130/2020	North America / USA / California / San Francisco	2020-04-05	UCSF Clinical Microbiology Laboratory	Chan-Zuckerberg Biohub	CZB Cliahub Consortium	N
EPI_ISL_445179	hCoV-19/USA/CA-CZB-1131/2020	North America / USA / California / San Francisco	2020-03-31	UCSF Clinical Microbiology Laboratory	Chan-Zuckerberg Biohub	CZB Cliahub Consortium	N
EPI_ISL_445180	hCoV-19/USA/CA-CZB-1132/2020	North America / USA / California / San Francisco	2020-03-30	UCSF Clinical Microbiology Laboratory	Chan-Zuckerberg Biohub	CZB Cliahub Consortium	N
EPI_ISL_445181	hCoV-19/USA/CA-CZB-1133/2020	North America / USA / California / San Francisco	2020-04-08	UCSF Clinical Microbiology Laboratory	Chan-Zuckerberg Biohub	CZB Cliahub Consortium	N
EPI_ISL_445182	hCoV-19/USA/CA-CZB-1134/2020	North America / USA / California / San Francisco	2020-04-12	UCSF Clinical Microbiology Laboratory	Chan-Zuckerberg Biohub	CZB Cliahub Consortium	Y
EPI_ISL_447886	hCoV-19/USA/CA-CDC-0139/2020	North America / USA / California	2020-03-23	unknown	Pathogen Discovery	Ying Tao, Yan Li, Jing Zhang, Clinton R. Paden, Krista Queen, Anna Uehara, Haibin Wang, Julu Bhatnagar, Suxiang Tong	N
EPI_ISL_447887	hCoV-19/USA/CA-CZB-1136/2020	North America / USA / California / Davis	2020-03-27	University of California, Davis	Chan-Zuckerberg Biohub	CZB Cliahub Consortium	Y
EPI_ISL_447888	hCoV-19/USA/CA-CZB-1137/2020	North America / USA / California / Davis	2020-03-25	University of California, Davis	Chan-Zuckerberg Biohub	CZB Cliahub Consortium	N
EPI_ISL_447889	hCoV-19/USA/CA-CZB-1138/2020	North America / USA / California / Davis	2020-04-01	University of California, Davis	Chan-Zuckerberg Biohub	CZB Cliahub Consortium	Y
EPI_ISL_447890	hCoV-19/USA/CA-CZB-1139/2020	North America / USA / California / Davis	2020-04-02	University of California, Davis	Chan-Zuckerberg Biohub	CZB Cliahub Consortium	N
EPI_ISL_447891	hCoV-19/USA/CA-CZB-1140/2020	North America / USA / California / Davis	2020-04-01	University of California, Davis	Chan-Zuckerberg Biohub	CZB Cliahub Consortium	Y
EPI_ISL_447892	hCoV-19/USA/CA-CZB-1141/2020	North America / USA / California / Davis	2020-04-04	University of California, Davis	Chan-Zuckerberg Biohub	CZB Cliahub Consortium	N
EPI_ISL_447893	hCoV-19/USA/CA-CZB-1142/2020	North America / USA / California / Davis	2020-04-03	University of California, Davis	Chan-Zuckerberg Biohub	CZB Cliahub Consortium	N
EPI_ISL_447894	hCoV-19/USA/CA-CZB-1143/2020	North America / USA / California / Davis	2020-04-06	University of California, Davis	Chan-Zuckerberg Biohub	CZB Cliahub Consortium	N
EPI_ISL_447895	hCoV-19/USA/CA-CZB-1144/2020	North America / USA / California / Davis	2020-04-08	University of California, Davis	Chan-Zuckerberg Biohub	CZB Cliahub Consortium	N
EPI_ISL_447896	hCoV-19/USA/CA-CZB-1145/2020	North America / USA / California / Davis	2020-04-07	University of California, Davis	Chan-Zuckerberg Biohub	CZB Cliahub Consortium	N
EPI_ISL_450190	hCoV-19/USA/CA-SR0341/2020	North America / USA / California / San Diego	2020-05-08	Rady's Childrens Hospital	Andersen lab at Scripps Research	SEARCH Alliance San Diego	Y
EPI_ISL_450191	hCoV-19/USA/CA-SR0347/2020	North America / USA / California / San Diego	2020-03-23	Scripps Medical Laboratory	Andersen lab at Scripps Research	SEARCH Alliance San Diego with Michael Quigley, Ellen Stefanski, Ian Mchardy	Y
EPI_ISL_450192	hCoV-19/USA/CA-SR0348/2020	North America / USA / California / San Diego	2020-04-21	Scripps Medical Laboratory	Andersen lab at Scripps Research	SEARCH Alliance San Diego with Michael Quigley, Ellen Stefanski, Ian Mchardy	Y
EPI_ISL_450232	hCoV-19/USA/CA-UCSF-UC40/2020	North America / USA / California / San Francisco County	2020-03-15	UCSF Clinical Microbiology Laboratory	Chiu Laboratory, University of California, San Francisco	Xianding Deng, Scot Federman, Wei Gu, and Charles Y. Chiu	Y
EPI_ISL_450233	hCoV-19/USA/CA-UCSF-UC41/2020	North America / USA / California / San Francisco County	2020-03-14	UCSF Clinical Microbiology Laboratory	Chiu Laboratory, University of California, San Francisco	Xianding Deng, Scot Federman, Wei Gu, and Charles Y. Chiu	N
EPI_ISL_450234	hCoV-19/USA/CA-UCSF-UC42/2020	North America / USA / California / San Francisco County	2020-03-14	UCSF Clinical Microbiology Laboratory	Chiu Laboratory, University of California, San Francisco	Xianding Deng, Scot Federman, Wei Gu, and Charles Y. Chiu	N
EPI_ISL_450235	hCoV-19/USA/CA-UCSF-UC43/2020	North America / USA / California / San Francisco County	2020-03-14	UCSF Clinical Microbiology Laboratory	Chiu Laboratory, University of California, San Francisco	Xianding Deng, Scot Federman, Wei Gu, and Charles Y. Chiu	N
EPI_ISL_450236	hCoV-19/USA/CA-UCSF-UC44/2020	North America / USA / California / San Francisco County	2020-03-19	UCSF Clinical Microbiology Laboratory	Chiu Laboratory, University of California, San Francisco	Xianding Deng, Scot Federman, Wei Gu, and Charles Y. Chiu	N
EPI_ISL_450237	hCoV-19/USA/CA-UCSF-UC45/2020	North America / USA / California / San Francisco County	2020-03-19	UCSF Clinical Microbiology Laboratory	Chiu Laboratory, University of California, San Francisco	Xianding Deng, Scot Federman, Wei Gu, and Charles Y. Chiu	N
EPI_ISL_450238	hCoV-19/USA/CA-UCSF-UC46/2020	North America / USA / California / San Francisco County	2020-03-17	UCSF Clinical Microbiology Laboratory	Chiu Laboratory, University of California, San Francisco	Xianding Deng, Scot Federman, Wei Gu, and Charles Y. Chiu	N
EPI_ISL_450239	hCoV-19/USA/CA-UCSF-UC47/2020	North America / USA / California / San Francisco County	2020-03-20	UCSF Clinical Microbiology Laboratory	Chiu Laboratory, University of California, San Francisco	Xianding Deng, Scot Federman, Wei Gu, and Charles Y. Chiu	N
EPI_ISL_450240	hCoV-19/USA/CA-UCSF-UC48/2020	North America / USA / California / San Francisco County	2020-03-20	UCSF Clinical Microbiology Laboratory	Chiu Laboratory, University of California, San Francisco	Xianding Deng, Scot Federman, Wei Gu, and Charles Y. Chiu	N
EPI_ISL_450445	hCoV-19/USA/CA-CZB-1196/2020	North America / USA / California / Santa Clara County	2020-03-30	Stanford clinical virology lab	Chan-Zuckerberg Biohub	Benjamin Pinksy, Katharine Walter, Victoria N. Parikh, John Gorzynski, Hannah N. DeJong, Matthew T. Wheeler, Jason Andrews, Manuel Rivas, Carlos Bustamante, Euan Ashley, with CZB Cliahub Consortium	Y
EPI_ISL_450446	hCoV-19/USA/CA-CZB-1197/2020	North America / USA / California / Santa Clara County	2020-03-30	Stanford clinical virology lab	Chan-Zuckerberg Biohub	Benjamin Pinksy, Katharine Walter, Victoria N. Parikh, John Gorzynski, Hannah N. DeJong, Matthew T. Wheeler, Jason Andrews, Manuel Rivas, Carlos Bustamante, Euan Ashley, with CZB Cliahub Consortium	N
EPI_ISL_450447	hCoV-19/USA/CA-CZB-1198/2020	North America / USA / California / Santa Clara County	2020-03-29	Stanford clinical virology lab	Chan-Zuckerberg Biohub	Benjamin Pinksy, Katharine Walter, Victoria N. Parikh, John Gorzynski, Hannah N. DeJong, Matthew T. Wheeler, Jason Andrews, Manuel Rivas, Carlos Bustamante, Euan Ashley, with CZB Cliahub Consortium	Y
EPI_ISL_450448	hCoV-19/USA/CA-CZB-1199/2020	North America / USA / California / Santa Clara County	2020-03-29	Stanford clinical virology lab	Chan-Zuckerberg Biohub	Benjamin Pinksy, Katharine Walter, Victoria N. Parikh, John Gorzynski, Hannah N. DeJong, Matthew T. Wheeler, Jason Andrews, Manuel Rivas, Carlos Bustamante, Euan Ashley, with CZB Cliahub Consortium	N
EPI_ISL_450449	hCoV-19/USA/CA-CZB-1200/2020	North America / USA / California / Santa Clara County	2020-03-26	Stanford clinical virology lab	Chan-Zuckerberg Biohub	Benjamin Pinksy, Katharine Walter, Victoria N. Parikh, John Gorzynski, Hannah N. DeJong, Matthew T. Wheeler, Jason Andrews, Manuel Rivas, Carlos Bustamante, Euan Ashley, with CZB Cliahub Consortium	N
EPI_ISL_450450	hCoV-19/USA/CA-CZB-1201/2020	North America / USA / California / Santa Clara County	2020-03-26	Stanford clinical virology lab	Chan-Zuckerberg Biohub	Benjamin Pinksy, Katharine Walter, Victoria N. Parikh, John Gorzynski, Hannah N. DeJong, Matthew T. Wheeler, Jason Andrews, Manuel Rivas, Carlos Bustamante, Euan Ashley, with CZB Cliahub Consortium	N
EPI_ISL_450451	hCoV-19/USA/CA-CZB-1202/2020	North America / USA / California / Santa Clara County	2020-03-26	Stanford clinical virology lab	Chan-Zuckerberg Biohub	Benjamin Pinksy, Katharine Walter, Victoria N. Parikh, John Gorzynski, Hannah N. DeJong, Matthew T. Wheeler, Jason Andrews, Manuel Rivas, Carlos Bustamante, Euan Ashley, with CZB Cliahub Consortium	N
EPI_ISL_450452	hCoV-19/USA/CA-CZB-1203/2020	North America / USA / California / Santa Clara County	2020-03-26	Stanford clinical virology lab	Chan-Zuckerberg Biohub	Benjamin Pinksy, Katharine Walter, Victoria N. Parikh, John Gorzynski, Hannah N. DeJong, Matthew T. Wheeler, Jason Andrews, Manuel Rivas, Carlos Bustamante, Euan Ashley, with CZB Cliahub Consortium	Y
EPI_ISL_450453	hCoV-19/USA/CA-CZB-1204/2020	North America / USA / California / Santa Clara County	2020-04-09	Stanford clinical virology lab	Chan-Zuckerberg Biohub	Benjamin Pinksy, Katharine Walter, Victoria N. Parikh, John Gorzynski, Hannah N. DeJong, Matthew T. Wheeler, Jason Andrews, Manuel Rivas, Carlos Bustamante, Euan Ashley, with CZB Cliahub Consortium	N
EPI_ISL_450454	hCoV-19/USA/CA-CZB-1205/2020	North America / USA / California / Santa Clara County	2020-03-25	Stanford clinical virology lab	Chan-Zuckerberg Biohub	Benjamin Pinksy, Katharine Walter, Victoria N. Parikh, John Gorzynski, Hannah N. DeJong, Matthew T. Wheeler, Jason Andrews, Manuel Rivas, Carlos Bustamante, Euan Ashley, with CZB Cliahub Consortium	N
EPI_ISL_450455	hCoV-19/USA/CA-CZB-1206/2020	North America / USA / California / Santa Clara County	2020-03-25	Stanford clinical virology lab	Chan-Zuckerberg Biohub	Benjamin Pinksy, Katharine Walter, Victoria N. Parikh, John Gorzynski, Hannah N. DeJong, Matthew T. Wheeler, Jason Andrews, Manuel Rivas, Carlos Bustamante, Euan Ashley, with CZB Cliahub Consortium	N
EPI_ISL_450456	hCoV-19/USA/CA-CZB-1207/2020	North America / USA / California / Santa Clara County	2020-03-27	Stanford clinical virology lab	Chan-Zuckerberg Biohub	Benjamin Pinksy, Katharine Walter, Victoria N. Parikh, John Gorzynski, Hannah N. DeJong, Matthew T. Wheeler, Jason Andrews, Manuel Rivas, Carlos Bustamante, Euan Ashley, with CZB Cliahub Consortium	Y
EPI_ISL_450457	hCoV-19/USA/CA-CZB-1208/2020	North America / USA / California / Santa Clara County	2020-03-23	Stanford clinical virology lab	Chan-Zuckerberg Biohub	Benjamin Pinksy, Katharine Walter, Victoria N. Parikh, John Gorzynski, Hannah N. DeJong, Matthew T. Wheeler, Jason Andrews, Manuel Rivas, Carlos Bustamante, Euan Ashley, with CZB Cliahub Consortium	N
EPI_ISL_450458	hCoV-19/USA/CA-CZB-1209/2020	North America / USA / California / Santa Clara County	2020-03-27	Stanford clinical virology lab	Chan-Zuckerberg Biohub	Benjamin Pinksy, Katharine Walter, Victoria N. Parikh, John Gorzynski, Hannah N. DeJong, Matthew T. Wheeler, Jason Andrews, Manuel Rivas, Carlos Bustamante, Euan Ashley, with CZB Cliahub Consortium	Y
EPI_ISL_450459	hCoV-19/USA/CA-CZB-1210/2020	North America / USA / California / Santa Clara County	2020-03-26	Stanford clinical virology lab	Chan-Zuckerberg Biohub	Benjamin Pinksy, Katharine Walter, Victoria N. Parikh, John Gorzynski, Hannah N. DeJong, Matthew T. Wheeler, Jason Andrews, Manuel Rivas, Carlos Bustamante, Euan Ashley, with CZB Cliahub Consortium	N
EPI_ISL_450460	hCoV-19/USA/CA-CZB-1211/2020	North America / USA / California / Santa Clara County	2020-03-25	Stanford clinical virology lab	Chan-Zuckerberg Biohub	Benjamin Pinksy, Katharine Walter, Victoria N. Parikh, John Gorzynski, Hannah N. DeJong, Matthew T. Wheeler, Jason Andrews, Manuel Rivas, Carlos Bustamante, Euan Ashley, with CZB Cliahub Consortium	N
EPI_ISL_450461	hCoV-19/USA/CA-CZB-1212/2020	North America / USA / California / Santa Clara County	2020-03-25	Stanford clinical virology lab	Chan-Zuckerberg Biohub	Benjamin Pinksy, Katharine Walter, Victoria N. Parikh, John Gorzynski, Hannah N. DeJong, Matthew T. Wheeler, Jason Andrews, Manuel Rivas, Carlos Bustamante, Euan Ashley, with CZB Cliahub Consortium	N
EPI_ISL_450462	hCoV-19/USA/CA-CZB-1213/2020	North America / USA / California / Santa Clara County	2020-03-25	Stanford clinical virology lab	Chan-Zuckerberg Biohub	Benjamin Pinksy, Katharine Walter, Victoria N. Parikh, John Gorzynski, Hannah N. DeJong, Matthew T. Wheeler, Jason Andrews, Manuel Rivas, Carlos Bustamante, Euan Ashley, with CZB Cliahub Consortium	N
EPI_ISL_450463	hCoV-19/USA/CA-CZB-1214/2020	North America / USA / California / Santa Clara County	2020-03-25	Stanford clinical virology lab	Chan-Zuckerberg Biohub	Benjamin Pinksy, Katharine Walter, Victoria N. Parikh, John Gorzynski, Hannah N. DeJong, Matthew T. Wheeler, Jason Andrews, Manuel Rivas, Carlos Bustamante, Euan Ashley, with CZB Cliahub Consortium	N
EPI_ISL_450464	hCoV-19/USA/CA-CZB-1215/2020	North America / USA / California / Santa Clara County	2020-04-07	Stanford clinical virology lab	Chan-Zuckerberg Biohub	Benjamin Pinksy, Katharine Walter, Victoria N. Parikh, John Gorzynski, Hannah N. DeJong, Matthew T. Wheeler, Jason Andrews, Manuel Rivas, Carlos Bustamante, Euan Ashley, with CZB Cliahub Consortium	Y
EPI_ISL_450465	hCoV-19/USA/CA-CZB-1216/2020	North America / USA / California / Santa Clara County	2020-03-24	Stanford clinical virology lab	Chan-Zuckerberg Biohub	Benjamin Pinksy, Katharine Walter, Victoria N. Parikh, John Gorzynski, Hannah N. DeJong, Matthew T. Wheeler, Jason Andrews, Manuel Rivas, Carlos Bustamante, Euan Ashley, with CZB Cliahub Consortium	N
EPI_ISL_450466	hCoV-19/USA/CA-CZB-1217/2020	North America / USA / California / Santa Clara County	2020-03-24	Stanford clinical virology lab	Chan-Zuckerberg Biohub	Benjamin Pinksy, Katharine Walter, Victoria N. Parikh, John Gorzynski, Hannah N. DeJong, Matthew T. Wheeler, Jason Andrews, Manuel Rivas, Carlos Bustamante, Euan Ashley, with CZB Cliahub Consortium	N
EPI_ISL_450467	hCoV-19/USA/CA-CZB-1218/2020	North America / USA / California / Santa Clara County	2020-03-24	Stanford clinical virology lab	Chan-Zuckerberg Biohub	Benjamin Pinksy, Katharine Walter, Victoria N. Parikh, John Gorzynski, Hannah N. DeJong, Matthew T. Wheeler, Jason Andrews, Manuel Rivas, Carlos Bustamante, Euan Ashley, with CZB Cliahub Consortium	N
EPI_ISL_450468	hCoV-19/USA/CA-CZB-1219/2020	North America / USA / California / Santa Clara County	2020-03-20	Stanford clinical virology lab	Chan-Zuckerberg Biohub	Benjamin Pinksy, Katharine Walter, Victoria N. Parikh, John Gorzynski, Hannah N. DeJong, Matthew T. Wheeler, Jason Andrews, Manuel Rivas, Carlos Bustamante, Euan Ashley, with CZB Cliahub Consortium	N
EPI_ISL_450469	hCoV-19/USA/CA-CZB-1220/2020	North America / USA / California / Santa Clara County	2020-03-20	Stanford clinical virology lab	Chan-Zuckerberg Biohub	Benjamin Pinksy, Katharine Walter, Victoria N. Parikh, John Gorzynski, Hannah N. DeJong, Matthew T. Wheeler, Jason Andrews, Manuel Rivas, Carlos Bustamante, Euan Ashley, with CZB Cliahub Consortium	N
EPI_ISL_450470	hCoV-19/USA/CA-CZB-1221/2020	North America / USA / California / Santa Clara County	2020-03-22	Stanford clinical virology lab	Chan-Zuckerberg Biohub	Benjamin Pinksy, Katharine Walter, Victoria N. Parikh, John Gorzynski, Hannah N. DeJong, Matthew T. Wheeler, Jason Andrews, Manuel Rivas, Carlos Bustamante, Euan Ashley, with CZB Cliahub Consortium	N
EPI_ISL_450471	hCoV-19/USA/CA-CZB-1222/2020	North America / USA / California / Santa Clara County	2020-03-21	Stanford clinical virology lab	Chan-Zuckerberg Biohub	Benjamin Pinksy, Katharine Walter, Victoria N. Parikh, John Gorzynski, Hannah N. DeJong, Matthew T. Wheeler, Jason Andrews, Manuel Rivas, Carlos Bustamante, Euan Ashley, with CZB Cliahub Consortium	N
EPI_ISL_450472	hCoV-19/USA/CA-CZB-1223/2020	North America / USA / California / Santa Clara County	2020-04-04	Stanford clinical virology lab	Chan-Zuckerberg Biohub	Benjamin Pinksy, Katharine Walter, Victoria N. Parikh, John Gorzynski, Hannah N. DeJong, Matthew T. Wheeler, Jason Andrews, Manuel Rivas, Carlos Bustamante, Euan Ashley, with CZB Cliahub Consortium	N
EPI_ISL_450473	hCoV-19/USA/CA-CZB-1224/2020	North America / USA / California / Santa Clara County	2020-03-21	Stanford clinical virology lab	Chan-Zuckerberg Biohub	Benjamin Pinksy, Katharine Walter, Victoria N. Parikh, John Gorzynski, Hannah N. DeJong, Matthew T. Wheeler, Jason Andrews, Manuel Rivas, Carlos Bustamante, Euan Ashley, with CZB Cliahub Consortium	Y
EPI_ISL_450474	hCoV-19/USA/CA-CZB-1225/2020	North America / USA / California / Santa Clara County	2020-03-20	Stanford clinical virology lab	Chan-Zuckerberg Biohub	Benjamin Pinksy, Katharine Walter, Victoria N. Parikh, John Gorzynski, Hannah N. DeJong, Matthew T. Wheeler, Jason Andrews, Manuel Rivas, Carlos Bustamante, Euan Ashley, with CZB Cliahub Consortium	Y
EPI_ISL_450475	hCoV-19/USA/CA-CZB-1226/2020	North America / USA / California / Santa Clara County	2020-03-20	Stanford clinical virology lab	Chan-Zuckerberg Biohub	Benjamin Pinksy, Katharine Walter, Victoria N. Parikh, John Gorzynski, Hannah N. DeJong, Matthew T. Wheeler, Jason Andrews, Manuel Rivas, Carlos Bustamante, Euan Ashley, with CZB Cliahub Consortium	Y
EPI_ISL_450476	hCoV-19/USA/CA-CZB-1227/2020	North America / USA / California / Santa Clara County	2020-03-26	Stanford clinical virology lab	Chan-Zuckerberg Biohub	Benjamin Pinksy, Katharine Walter, Victoria N. Parikh, John Gorzynski, Hannah N. DeJong, Matthew T. Wheeler, Jason Andrews, Manuel Rivas, Carlos Bustamante, Euan Ashley, with CZB Cliahub Consortium	N
EPI_ISL_450477	hCoV-19/USA/CA-CZB-1228/2020	North America / USA / California / Santa Clara County	2020-03-20	Stanford clinical virology lab	Chan-Zuckerberg Biohub	Benjamin Pinksy, Katharine Walter, Victoria N. Parikh, John Gorzynski, Hannah N. DeJong, Matthew T. Wheeler, Jason Andrews, Manuel Rivas, Carlos Bustamante, Euan Ashley, with CZB Cliahub Consortium	N
EPI_ISL_450478	hCoV-19/USA/CA-CZB-1229/2020	North America / USA / California / Santa Clara County	2020-04-03	Stanford clinical virology lab	Chan-Zuckerberg Biohub	Benjamin Pinksy, Katharine Walter, Victoria N. Parikh, John Gorzynski, Hannah N. DeJong, Matthew T. Wheeler, Jason Andrews, Manuel Rivas, Carlos Bustamante, Euan Ashley, with CZB Cliahub Consortium	N
EPI_ISL_450479	hCoV-19/USA/CA-CZB-1230/2020	North America / USA / California / Santa Clara County	2020-03-20	Stanford clinical virology lab	Chan-Zuckerberg Biohub	Benjamin Pinksy, Katharine Walter, Victoria N. Parikh, John Gorzynski, Hannah N. DeJong, Matthew T. Wheeler, Jason Andrews, Manuel Rivas, Carlos Bustamante, Euan Ashley, with CZB Cliahub Consortium	Y
EPI_ISL_450480	hCoV-19/USA/CA-CZB-1231/2020	North America / USA / California / Santa Clara County	2020-04-03	Stanford clinical virology lab	Chan-Zuckerberg Biohub	Benjamin Pinksy, Katharine Walter, Victoria N. Parikh, John Gorzynski, Hannah N. DeJong, Matthew T. Wheeler, Jason Andrews, Manuel Rivas, Carlos Bustamante, Euan Ashley, with CZB Cliahub Consortium	N
EPI_ISL_450481	hCoV-19/USA/CA-CZB-1232/2020	North America / USA / California / Santa Clara County	2020-03-19	Stanford clinical virology lab	Chan-Zuckerberg Biohub	Benjamin Pinksy, Katharine Walter, Victoria N. Parikh, John Gorzynski, Hannah N. DeJong, Matthew T. Wheeler, Jason Andrews, Manuel Rivas, Carlos Bustamante, Euan Ashley, with CZB Cliahub Consortium	N
EPI_ISL_450484	hCoV-19/USA/CA-CZB-59X002/2020	North America / USA / California	2020-03-24	unknown	Data Science	Carroll,T.D., Tran,N.K., Cohen,S.H., Miller,C.J.	N
EPI_ISL_450485	hCoV-19/USA/CA-CZB-59X001/2020	North America / USA / California	2020-03-24	unknown	Data Science	Carroll,T.D., Tran,N.K., Cohen,S.H., Miller,C.J.	Y
EPI_ISL_450486	hCoV-19/USA/CA-CZB-59X004/2020	North America / USA / California	2020-03-31	unknown	Data Science	Carroll,T.D., Tran,N.K., Cohen,S.H., Miller,C.J.	N
EPI_ISL_450487	hCoV-19/USA/CA-CZB-59X003/2020	North America / USA / California	2020-03-31	unknown	Data Science	Carroll,T.D., Tran,N.K., Cohen,S.H., Miller,C.J.	Y
